# Supplementary material for: Tetra­ethyl­ammonium bicarbonate trihydrate
Source: Acta Crystallogr Sect E Struct Rep Online. 2011 Jul 9;67(Pt 8):o1991. doi: 10.1107/S1600536811026080 (PMC3213447; doi:10.1107/S1600536811026080)
Supplement: Supplementary file 1 [file e-67-o1991-sup1.cif]

##############################################################################
#                                                                            #
# This CIF contains the data in a paper accepted for publication in          #
# Acta Crystallographica Section E. It conforms to the requirements of       #
# Notes for Authors for Acta Crystallographica Section E, and has been       #
# peer reviewed under the auspices of the IUCr Commission on Journals.       #
#                                                                            #
# Full details of the Crystallographic Information File format               #
# are given in the paper "The Crystallographic Information File (CIF):       #
# a New Standard Archive File for Crystallography" by S. R. Hall, F. H.      #
# Allen and I. D. Brown [Acta Cryst. (1991), A47, 655-685].                  #
#                                                                            #
# The current version of the core CIF dictionary is obtainable from          #
# ftp://ftp.iucr.org/pub/cif_core.dic.                                       #
#                                                                            #
# Software is freely available for graphical display of the structure(s)     #
# in this CIF. For information consult the CIF software page                 #
# http://www.iucr.org/resources/cif/software.                                #
#                                                                            #
# This file may be used for bona fide research purposes within the           #
# scientific community so long as proper attribution is given to the journal # 
# article from which it was obtained.                                        #
#                                                                            #
##############################################################################
data_I
_audit_creation_method     SHELXL-97
_chemical_name_systematic
;
Tetraethylammonium bicarbonate trihydrate
;
_chemical_name_common     ?
_chemical_formula_moiety     'C8 H20 N +, C H O3 -, 3(H2 O)'
_chemical_formula_sum     'C9 H27 N O6'
_chemical_formula_iupac     'C8 H20 N +, C H O3 -, 3H2 O'
_chemical_formula_weight     245.32
_chemical_melting_point     ?
_symmetry_cell_setting     monoclinic
_symmetry_space_group_name_H-M     'P 21/n'
_symmetry_space_group_name_Hall     '-P 2yn'
loop_
    _symmetry_equiv_pos_as_xyz
    'x, y, z'
    '-x+1/2, y+1/2, -z+1/2'
    '-x, -y, -z'
    'x-1/2, -y-1/2, z-1/2'
_cell_length_a     7.66330(10)
_cell_length_b     12.9627(3)
_cell_length_c     14.2683(3)
_cell_angle_alpha     90.00
_cell_angle_beta     99.9320(10)
_cell_angle_gamma     90.00
_cell_volume     1396.13(5)
_cell_formula_units_Z     4
_cell_measurement_reflns_used     2627
_cell_measurement_theta_min     3.12
_cell_measurement_theta_max     26.65
_cell_measurement_temperature     296(2)
_exptl_crystal_description     block
_exptl_crystal_colour     colourless
_exptl_crystal_size_max     0.61
_exptl_crystal_size_mid     0.29
_exptl_crystal_size_min     0.18
_exptl_crystal_density_diffrn     1.167
_exptl_crystal_density_meas     ?
_exptl_crystal_density_method     'not measured'
_exptl_crystal_F_000     544
_exptl_absorpt_coefficient_mu     0.096
_exptl_absorpt_correction_type     multi-scan
_exptl_absorpt_process_details     '(SADABS; Sheldrick, 1996)'
_exptl_absorpt_correction_T_min     0.854
_exptl_absorpt_correction_T_max     1.000
_exptl_special_details     ?
_diffrn_ambient_temperature     296(2)
_diffrn_radiation_type     MoK\a
_diffrn_radiation_wavelength     0.71073
_diffrn_radiation_source     'fine-focus sealed tube'
_diffrn_radiation_monochromator     graphite
_diffrn_measurement_device_type     'Bruker SMART APEX'
_diffrn_measurement_method     'phi and omega scans'
_diffrn_detector_area_resol_mean     ?
_diffrn_reflns_number     8465
_diffrn_reflns_av_R_equivalents     0.0177
_diffrn_reflns_av_sigmaI/netI     0.0223
_diffrn_reflns_theta_min     2.14
_diffrn_reflns_theta_max     28.46
_diffrn_reflns_theta_full     28.46
_diffrn_measured_fraction_theta_max     0.989
_diffrn_measured_fraction_theta_full     0.989
_diffrn_reflns_limit_h_min     -10
_diffrn_reflns_limit_h_max     8
_diffrn_reflns_limit_k_min     -17
_diffrn_reflns_limit_k_max     15
_diffrn_reflns_limit_l_min     -12
_diffrn_reflns_limit_l_max     19
_diffrn_standards_number     ?
_diffrn_standards_interval_count     ?
_diffrn_standards_interval_time     ?
_diffrn_standards_decay_%     ?
_refine_special_details
;
Refinement of <i>F</i>\^2\^ against ALL reflections. The weighted
<i>R</i>-factor <i>wR</i> and goodness of fit <i>S</i> are based on
<i>F</i>\^2\^, conventional <i>R</i>-factors <i>R</i> are based on <i>F</i>,
with <i>F</i> set to zero for negative <i>F</i>\^2\^. The threshold expression
of <i>F</i>\^2\^ > \s(<i>F</i>\^2\^) is used only for calculating
<i>R</i>-factors(gt) <i>etc</i>. and is not relevant to the choice of
reflections for refinement. <i>R</i>-factors based on <i>F</i>\^2\^ are
statistically about twice as large as those based on <i>F</i>, and <i>R</i>-
factors based on ALL data will be even larger.
;
_reflns_number_total     3480
_reflns_number_gt     2466
_reflns_threshold_expression     I>2sigma(I)
_refine_ls_structure_factor_coef     Fsqd
_refine_ls_matrix_type     full
_refine_ls_R_factor_all     0.0643
_refine_ls_R_factor_gt     0.0452
_refine_ls_wR_factor_gt     0.1231
_refine_ls_wR_factor_ref     0.1382
_refine_ls_goodness_of_fit_ref     1.015
_refine_ls_restrained_S_all     1.015
_refine_ls_number_reflns     3480
_refine_ls_number_parameters     166
_refine_ls_number_restraints     10
_refine_ls_hydrogen_treatment     mixed
_refine_ls_weighting_scheme     calc
_refine_ls_weighting_details
         'calc w=1/[\s^2^(Fo^2^)+(0.0697P)^2^+0.1916P] where P=(Fo^2^+2Fc^2^)/3'
_atom_sites_solution_hydrogens     geom
_atom_sites_solution_primary     direct
_atom_sites_solution_secondary     difmap
_refine_ls_shift/su_max     0.001
_refine_ls_shift/su_mean     0.000
_refine_diff_density_max     0.161
_refine_diff_density_min     -0.172
_refine_ls_extinction_method     none
_refine_ls_extinction_coef     ?
loop_
    _atom_type_symbol
    _atom_type_description
    _atom_type_scat_dispersion_real
    _atom_type_scat_dispersion_imag
    _atom_type_scat_source
    'C' 'C' 0.0033 0.0016
                         'International Tables Vol C Tables 4.2.6.8 and 6.1.1.4'
    'H' 'H' 0.0000 0.0000
                         'International Tables Vol C Tables 4.2.6.8 and 6.1.1.4'
    'N' 'N' 0.0061 0.0033
                         'International Tables Vol C Tables 4.2.6.8 and 6.1.1.4'
    'O' 'O' 0.0106 0.0060
                         'International Tables Vol C Tables 4.2.6.8 and 6.1.1.4'
_computing_data_collection     'APEX2 (Bruker, 2009)'
_computing_cell_refinement     'SAINT (Bruker, 2009)'
_computing_data_reduction     'SAINT (Bruker, 2009)'
_computing_structure_solution     'SHELXS97 (Sheldrick, 2008)'
_computing_structure_refinement     'SHELXL97 (Sheldrick, 2008)'
_computing_molecular_graphics     'SHELXTL (Sheldrick, 2008)'
_computing_publication_material
                 'SHELXL97 (Sheldrick, 2008) and <i>publCIF</i> (Westrip, 2010)'
loop_
    _atom_site_type_symbol
    _atom_site_label
    _atom_site_fract_x
    _atom_site_fract_y
    _atom_site_fract_z
    _atom_site_U_iso_or_equiv
    _atom_site_adp_type
    _atom_site_calc_flag
    _atom_site_refinement_flags
    _atom_site_occupancy
    _atom_site_symmetry_multiplicity
    _atom_site_disorder_assembly
    _atom_site_disorder_group
    N N1 0.23247(12) 0.27367(8) 0.83104(6) 0.0337(2) Uani d . 1 1 . .
    O O1 0.02644(15) 0.87654(8) 0.97489(8) 0.0608(3) Uani d . 1 1 . .
    O O1W 0.24867(16) 0.07251(10) 0.33750(8) 0.0642(3) Uani d D 1 1 . .
    H H1WA 0.218(3) 0.0994(16) 0.2845(10) 0.096 Uiso d D 1 1 . .
    H H1WB 0.308(3) 0.0199(12) 0.3364(16) 0.096 Uiso d D 1 1 . .
    C C1 -0.08821(18) 0.89307(11) 0.90217(9) 0.0453(3) Uani d . 1 1 . .
    O O2 -0.14805(14) 0.82902(9) 0.84014(8) 0.0594(3) Uani d . 1 1 . .
    O O2W 0.21273(15) 0.68993(10) 0.99356(9) 0.0641(3) Uani d D 1 1 . .
    H H2WA 0.165(3) 0.7475(10) 0.9923(15) 0.096 Uiso d D 1 1 . .
    H H2WB 0.212(3) 0.6570(14) 1.0426(11) 0.096 Uiso d D 1 1 . .
    C C2 0.40040(16) 0.21074(11) 0.86043(9) 0.0443(3) Uani d . 1 1 . .
    H H2A 0.4158 0.1663 0.8077 0.053 Uiso calc R 1 1 . .
    H H2B 0.5004 0.2577 0.8714 0.053 Uiso calc R 1 1 . .
    O O3 -0.15534(16) 0.98874(8) 0.88939(8) 0.0632(3) Uani d D 1 1 . .
    H H3 -0.109(3) 1.0260(15) 0.9338(12) 0.095 Uiso d D 1 1 . .
    O O3W -0.05481(19) 0.61659(11) 0.84914(10) 0.0767(4) Uani d D 1 1 . .
    H H3WA -0.110(3) 0.6718(13) 0.8393(18) 0.115 Uiso d D 1 1 . .
    H H3WB 0.017(3) 0.6182(19) 0.8983(12) 0.115 Uiso d D 1 1 . .
    C C3 0.4058(3) 0.14500(13) 0.94748(12) 0.0654(4) Uani d . 1 1 . .
    H H3A 0.5164 0.1086 0.9602 0.098 Uiso calc R 1 1 . .
    H H3B 0.3099 0.0964 0.9370 0.098 Uiso calc R 1 1 . .
    H H3C 0.3945 0.1880 1.0009 0.098 Uiso calc R 1 1 . .
    C C4 0.26289(17) 0.33841(11) 0.74702(9) 0.0428(3) Uani d . 1 1 . .
    H H4A 0.3656 0.3819 0.7671 0.051 Uiso calc R 1 1 . .
    H H4B 0.2907 0.2926 0.6979 0.051 Uiso calc R 1 1 . .
    C C5 0.1098(2) 0.40604(13) 0.70431(11) 0.0599(4) Uani d . 1 1 . .
    H H5A 0.1407 0.4439 0.6517 0.090 Uiso calc R 1 1 . .
    H H5B 0.0832 0.4535 0.7516 0.090 Uiso calc R 1 1 . .
    H H5C 0.0079 0.3639 0.6825 0.090 Uiso calc R 1 1 . .
    C C6 0.19457(17) 0.34029(10) 0.91255(9) 0.0418(3) Uani d . 1 1 . .
    H H6A 0.0877 0.3797 0.8907 0.050 Uiso calc R 1 1 . .
    H H6B 0.1710 0.2954 0.9633 0.050 Uiso calc R 1 1 . .
    C C7 0.3400(2) 0.41413(12) 0.95290(11) 0.0542(4) Uani d . 1 1 . .
    H H7A 0.3047 0.4526 1.0040 0.081 Uiso calc R 1 1 . .
    H H7B 0.3621 0.4607 0.9040 0.081 Uiso calc R 1 1 . .
    H H7C 0.4460 0.3761 0.9765 0.081 Uiso calc R 1 1 . .
    C C8 0.07102(17) 0.20495(11) 0.80381(10) 0.0460(3) Uani d . 1 1 . .
    H H8A 0.0591 0.1620 0.8580 0.055 Uiso calc R 1 1 . .
    H H8B -0.0334 0.2484 0.7905 0.055 Uiso calc R 1 1 . .
    C C9 0.0748(2) 0.13609(13) 0.71913(13) 0.0655(4) Uani d . 1 1 . .
    H H9A -0.0319 0.0958 0.7070 0.098 Uiso calc R 1 1 . .
    H H9B 0.1754 0.0909 0.7321 0.098 Uiso calc R 1 1 . .
    H H9C 0.0834 0.1776 0.6644 0.098 Uiso calc R 1 1 . .
loop_
    _atom_site_aniso_label
    _atom_site_aniso_U_11
    _atom_site_aniso_U_22
    _atom_site_aniso_U_33
    _atom_site_aniso_U_12
    _atom_site_aniso_U_13
    _atom_site_aniso_U_23
    N1 0.0328(5) 0.0355(5) 0.0333(5) -0.0040(4) 0.0068(4) -0.0037(4)
    O1 0.0708(7) 0.0493(6) 0.0566(6) 0.0134(5) -0.0049(5) 0.0020(5)
    O1W 0.0656(7) 0.0716(8) 0.0541(6) -0.0014(6) 0.0067(5) -0.0011(6)
    C1 0.0479(7) 0.0450(8) 0.0446(7) 0.0014(6) 0.0123(6) 0.0060(6)
    O2 0.0651(6) 0.0528(6) 0.0577(6) 0.0023(5) 0.0035(5) -0.0053(5)
    O2W 0.0592(6) 0.0610(7) 0.0716(7) 0.0131(5) 0.0106(5) 0.0068(6)
    C2 0.0401(6) 0.0455(8) 0.0464(7) 0.0048(5) 0.0052(5) -0.0046(6)
    O3 0.0769(8) 0.0459(6) 0.0593(7) 0.0090(5) -0.0094(5) 0.0057(5)
    O3W 0.0932(10) 0.0618(8) 0.0705(8) 0.0027(7) 0.0013(7) -0.0066(6)
    C3 0.0826(11) 0.0567(10) 0.0540(9) 0.0176(8) 0.0034(8) 0.0062(7)
    C4 0.0467(7) 0.0460(7) 0.0373(6) -0.0067(6) 0.0116(5) 0.0010(5)
    C5 0.0662(9) 0.0568(9) 0.0532(8) -0.0010(7) 0.0005(7) 0.0136(7)
    C6 0.0430(6) 0.0458(7) 0.0383(6) 0.0007(5) 0.0117(5) -0.0073(5)
    C7 0.0627(8) 0.0503(8) 0.0483(8) -0.0063(7) 0.0054(6) -0.0153(6)
    C8 0.0411(6) 0.0475(8) 0.0488(7) -0.0141(6) 0.0060(5) -0.0028(6)
    C9 0.0682(10) 0.0556(10) 0.0685(10) -0.0155(8) -0.0001(8) -0.0204(8)
_geom_special_details
;
All e.s.d.'s (except the e.s.d. in the dihedral angle between two l.s. planes)
are estimated using the full covariance matrix. The cell e.s.d.'s are taken
into account individually in the estimation of e.s.d.'s in distances, angles
and torsion angles; correlations between e.s.d.'s in cell parameters are only
used when they are defined by crystal symmetry. An approximate (isotropic)
treatment of cell e.s.d.'s is used for estimating e.s.d.'s involving l.s.
planes.
;
loop_
    _geom_bond_atom_site_label_1
    _geom_bond_atom_site_label_2
    _geom_bond_site_symmetry_2
    _geom_bond_distance
    _geom_bond_publ_flag
    N1 C4 . 1.5141(15) ?
    N1 C6 . 1.5162(15) ?
    N1 C8 . 1.5197(15) ?
    N1 C2 . 1.5203(16) ?
    O1 C1 . 1.2569(17) ?
    O1W H1WA . 0.829(9) ?
    O1W H1WB . 0.823(9) ?
    C1 O2 . 1.2422(17) ?
    C1 O3 . 1.3429(18) ?
    O2W H2WA . 0.830(9) ?
    O2W H2WB . 0.820(9) ?
    C2 C3 . 1.501(2) ?
    C2 H2A . 0.9700 ?
    C2 H2B . 0.9700 ?
    O3 H3 . 0.827(10) ?
    O3W H3WA . 0.831(9) ?
    O3W H3WB . 0.812(9) ?
    C3 H3A . 0.9600 ?
    C3 H3B . 0.9600 ?
    C3 H3C . 0.9600 ?
    C4 C5 . 1.507(2) ?
    C4 H4A . 0.9700 ?
    C4 H4B . 0.9700 ?
    C5 H5A . 0.9600 ?
    C5 H5B . 0.9600 ?
    C5 H5C . 0.9600 ?
    C6 C7 . 1.5064(19) ?
    C6 H6A . 0.9700 ?
    C6 H6B . 0.9700 ?
    C7 H7A . 0.9600 ?
    C7 H7B . 0.9600 ?
    C7 H7C . 0.9600 ?
    C8 C9 . 1.506(2) ?
    C8 H8A . 0.9700 ?
    C8 H8B . 0.9700 ?
    C9 H9A . 0.9600 ?
    C9 H9B . 0.9600 ?
    C9 H9C . 0.9600 ?
loop_
    _geom_angle_atom_site_label_1
    _geom_angle_atom_site_label_2
    _geom_angle_atom_site_label_3
    _geom_angle_site_symmetry_1
    _geom_angle_site_symmetry_3
    _geom_angle
    _geom_angle_publ_flag
    C4 N1 C6 . . 111.57(10) ?
    C4 N1 C8 . . 110.62(9) ?
    C6 N1 C8 . . 105.95(9) ?
    C4 N1 C2 . . 106.09(9) ?
    C6 N1 C2 . . 111.05(9) ?
    C8 N1 C2 . . 111.66(10) ?
    H1WA O1W H1WB . . 113.7(19) ?
    O2 C1 O1 . . 126.42(14) ?
    O2 C1 O3 . . 115.77(12) ?
    O1 C1 O3 . . 117.81(13) ?
    H2WA O2W H2WB . . 114.8(19) ?
    C3 C2 N1 . . 115.72(12) ?
    C3 C2 H2A . . 108.4 ?
    N1 C2 H2A . . 108.4 ?
    C3 C2 H2B . . 108.4 ?
    N1 C2 H2B . . 108.4 ?
    H2A C2 H2B . . 107.4 ?
    C1 O3 H3 . . 109.4(16) ?
    H3WA O3W H3WB . . 112(2) ?
    C2 C3 H3A . . 109.5 ?
    C2 C3 H3B . . 109.5 ?
    H3A C3 H3B . . 109.5 ?
    C2 C3 H3C . . 109.5 ?
    H3A C3 H3C . . 109.5 ?
    H3B C3 H3C . . 109.5 ?
    C5 C4 N1 . . 115.30(11) ?
    C5 C4 H4A . . 108.4 ?
    N1 C4 H4A . . 108.4 ?
    C5 C4 H4B . . 108.4 ?
    N1 C4 H4B . . 108.4 ?
    H4A C4 H4B . . 107.5 ?
    C4 C5 H5A . . 109.5 ?
    C4 C5 H5B . . 109.5 ?
    H5A C5 H5B . . 109.5 ?
    C4 C5 H5C . . 109.5 ?
    H5A C5 H5C . . 109.5 ?
    H5B C5 H5C . . 109.5 ?
    C7 C6 N1 . . 115.34(10) ?
    C7 C6 H6A . . 108.4 ?
    N1 C6 H6A . . 108.4 ?
    C7 C6 H6B . . 108.4 ?
    N1 C6 H6B . . 108.4 ?
    H6A C6 H6B . . 107.5 ?
    C6 C7 H7A . . 109.5 ?
    C6 C7 H7B . . 109.5 ?
    H7A C7 H7B . . 109.5 ?
    C6 C7 H7C . . 109.5 ?
    H7A C7 H7C . . 109.5 ?
    H7B C7 H7C . . 109.5 ?
    C9 C8 N1 . . 115.14(11) ?
    C9 C8 H8A . . 108.5 ?
    N1 C8 H8A . . 108.5 ?
    C9 C8 H8B . . 108.5 ?
    N1 C8 H8B . . 108.5 ?
    H8A C8 H8B . . 107.5 ?
    C8 C9 H9A . . 109.5 ?
    C8 C9 H9B . . 109.5 ?
    H9A C9 H9B . . 109.5 ?
    C8 C9 H9C . . 109.5 ?
    H9A C9 H9C . . 109.5 ?
    H9B C9 H9C . . 109.5 ?
loop_
    _geom_hbond_atom_site_label_D
    _geom_hbond_atom_site_label_H
    _geom_hbond_atom_site_label_A
    _geom_hbond_site_symmetry_A
    _geom_hbond_distance_DH
    _geom_hbond_distance_HA
    _geom_hbond_distance_DA
    _geom_hbond_angle_DHA
    O1W H1WA O2 3_566 0.829(9) 1.996(9) 2.8239(16) 177(2)
    O1W H1WB O3W 4_665 0.823(9) 2.048(10) 2.8666(19) 173(2)
    O2W H2WA O1 . 0.830(9) 1.974(10) 2.7980(15) 172(2)
    O2W H2WB O1W 2_556 0.820(9) 2.010(10) 2.8229(16) 171(2)
    O3 H3 O1 3_577 0.827(10) 1.846(10) 2.6676(15) 172(2)
    O3W H3WA O2 . 0.831(9) 2.059(14) 2.8422(18) 157(2)
    O3W H3WB O2W . 0.812(9) 2.065(16) 2.8099(19) 152(3)
data_global
_journal_date_recd_electronic     2011-06-07
_journal_date_accepted     2011-07-01
_journal_name_full     'Acta Crystallographica, Section E'
_journal_year     2011
_journal_volume     67
_journal_issue      8
_journal_page_first     o1991
_journal_page_last     o1991
_journal_paper_category     QO
_journal_coeditor_code     NR2008
_publ_contact_author_name     'Yang Yunxia'
_publ_contact_author_address
;
Key Laboratory of Polymer Materials of Gansu Province, Ministry of Education,
College of Chemistry and Chemical Engineering, Northwest Normal University,
Lanzhou 730070, Gansu, People's Republic of China
;
_publ_contact_author_email     yangyx80@nwnu.edu.cn
_publ_contact_author_fax     ?
_publ_contact_author_phone     '86 18809312096'
_publ_section_title
;
Tetraethylammonium bicarbonate trihydrate
;
loop_
    _publ_author_name
    _publ_author_footnote
    _publ_author_address
    'Heping Li' .
;
Henan University of Traditional Chinese Medicine, Zhengzhou 450008,
People's Republic of China
;
    'Yimin Hou' .
;
Henan University of Traditional Chinese Medicine, Zhengzhou 450008,
People's Republic of China
;
    'Yunxia Yang' .
;
Key Laboratory of Polymer Materials of Gansu Province, Ministry of Education,
College of Chemistry and Chemical Engineering, Northwest Normal University,
Lanzhou 730070, Gansu, People's Republic of China
;
