# Supplementary material for: Tetra­ethyl­ammonium bicarbonate trihydrate
Source: Acta Crystallogr Sect E Struct Rep Online. 2011 Jul 9;67(Pt 8):o1991. doi: 10.1107/S1600536811026080 (PMC3213447; doi:10.1107/S1600536811026080)
Supplement: Supplementary file 2 [file e-67-o1991-Isup2.hkl]

# 
# h,k,l, Fc-squared, Fo-squared, sigma(Fo-squared) and status flag 
# 
data_I
_shelx_title ' 100501a_0m in P2(1)/n' 
_shelx_refln_list_code          4 
_shelx_F_calc_maximum      123.93 
_exptl_crystal_F_000       544.00 
_reflns_d_resolution_high  0.7458 
 
loop_ 
 _symmetry_equiv_pos_as_xyz 
 'x, y, z' 
 '-x+1/2, y+1/2, -z+1/2' 
 '-x, -y, -z' 
 'x-1/2, -y-1/2, z-1/2' 
 
_cell_length_a     7.6633 
_cell_length_b    12.9627 
_cell_length_c    14.2683 
_cell_angle_alpha  90.000 
_cell_angle_beta   99.932 
_cell_angle_gamma  90.000 
 
_shelx_F_squared_multiplier     1.000 
 
loop_ 
 _refln_index_h 
 _refln_index_k 
 _refln_index_l 
 _refln_F_squared_calc 
 _refln_F_squared_meas 
 _refln_F_squared_sigma 
 _refln_observed_status 
   2   0   0      843.58      801.42      8.17 o 
   4   0   0        2.35        0.46      0.39 o 
   6   0   0      380.13      386.88      5.67 o 
   8   0   0        0.44       -0.19      1.14 o 
  10   0   0        0.01       -1.39      1.39 o 
   1   1   0      828.05      877.25     12.42 o 
   2   1   0      927.90      946.07      6.76 o 
   3   1   0      238.07      213.64      1.70 o 
   4   1   0       90.43       83.90      1.15 o 
   5   1   0        2.22        2.97      0.45 o 
   6   1   0        0.62       -0.11      0.45 o 
   7   1   0       33.16       31.47      2.34 o 
   8   1   0        0.16        1.23      0.87 o 
   9   1   0       10.42       12.08      1.64 o 
  10   1   0        4.23        4.39      1.41 o 
   1   2   0      429.00      489.19      7.55 o 
   2   2   0       44.49       41.33      0.63 o 
   3   2   0       65.51       60.70      1.04 o 
   4   2   0      220.43      225.79      2.09 o 
   5   2   0        4.85        7.57      0.57 o 
   6   2   0      146.75      143.54      2.63 o 
   7   2   0       83.91       89.48      2.23 o 
   8   2   0        0.83        0.53      0.87 o 
   9   2   0       17.31       17.81      1.85 o 
  10   2   0        1.18       -0.05      1.12 o 
   1   3   0       32.94       31.44      0.85 o 
   2   3   0      646.82      665.79      5.01 o 
   3   3   0     1014.05     1099.81      7.19 o 
   4   3   0      214.80      221.58      2.06 o 
   5   3   0       70.30       71.07      1.37 o 
   6   3   0       28.97       28.48      1.27 o 
   7   3   0       14.74       17.00      1.18 o 
   8   3   0       31.74       35.43      2.09 o 
   9   3   0        8.89        9.58      1.46 o 
   0   4   0     9149.84     8743.87    119.87 o 
   1   4   0      232.19      286.14      3.65 o 
   2   4   0     1989.64     1972.82     20.17 o 
   3   4   0     3522.04     3657.58     28.36 o 
   4   4   0        0.29        1.85      0.35 o 
   5   4   0      137.74      144.53      2.74 o 
   6   4   0       13.00       16.51      1.07 o 
   7   4   0        6.22        7.42      1.25 o 
   8   4   0        4.34        4.21      0.90 o 
   9   4   0        8.23        7.25      1.42 o 
   1   5   0       12.89       15.57      0.83 o 
   2   5   0      247.10      232.88      2.76 o 
   3   5   0        1.22        0.38      0.25 o 
   4   5   0        0.51        0.99      0.35 o 
   5   5   0       83.22       69.27      3.18 o 
   6   5   0       14.84       12.25      1.00 o 
   7   5   0       36.43       43.60      1.70 o 
   8   5   0        4.69        4.92      0.95 o 
   9   5   0       17.69       21.06      1.95 o 
   0   6   0      284.54      273.65      5.53 o 
   1   6   0      474.01      495.67      6.11 o 
   2   6   0      110.47       99.09      2.10 o 
   3   6   0      118.86      135.44      2.14 o 
   4   6   0       84.77       99.88      2.69 o 
   5   6   0       36.10       38.80      1.40 o 
   6   6   0       63.73       55.19      1.76 o 
   7   6   0       15.88       16.51      1.24 o 
   8   6   0       10.14       12.75      1.55 o 
   9   6   0        0.00        0.28      1.03 o 
   1   7   0      156.91      152.64      2.22 o 
   2   7   0        0.14        0.26      0.45 o 
   3   7   0       42.21       54.98      1.39 o 
   4   7   0       78.44       75.72      3.06 o 
   5   7   0        0.11       -0.15      0.51 o 
   6   7   0       10.77        9.81      1.02 o 
   7   7   0        0.52       -0.06      0.63 o 
   8   7   0       68.27       77.76      3.09 o 
   9   7   0       23.36       27.75      3.12 o 
   0   8   0      100.92      104.54      2.17 o 
   1   8   0       61.32       58.11      1.15 o 
   2   8   0     1083.24     1030.40     12.39 o 
   3   8   0       87.36       82.48      2.32 o 
   4   8   0        2.19        0.74      0.68 o 
   5   8   0       72.60       69.15      2.47 o 
   6   8   0        0.63        1.92      0.89 o 
   7   8   0        7.51        9.06      2.03 o 
   8   8   0        0.19       -0.09      0.96 o 
   1   9   0       23.46       26.12      1.49 o 
   2   9   0       15.60       21.30      2.67 o 
   3   9   0        2.98        2.05      0.74 o 
   4   9   0      117.47      107.49      2.93 o 
   5   9   0        1.87        1.31      0.80 o 
   6   9   0       10.35        7.64      2.27 o 
   7   9   0        0.11       -0.07      1.18 o 
   8   9   0        0.00       -0.99      1.00 o 
   0  10   0      250.23      264.93      6.57 o 
   1  10   0       31.10       32.71      1.79 o 
   2  10   0       22.39       26.82      1.18 o 
   3  10   0       74.71       74.10      3.70 o 
   4  10   0       99.18       75.28      2.54 o 
   5  10   0       48.85       48.41      3.52 o 
   6  10   0        5.35        5.84      1.21 o 
   7  10   0        0.10        0.87      0.99 o 
   8  10   0        0.63        1.16      1.14 o 
   1  11   0        8.66        9.05      1.12 o 
   2  11   0       18.45       21.29      1.47 o 
   3  11   0      109.96       93.16      4.39 o 
   4  11   0       32.85       37.58      3.21 o 
   5  11   0        3.27        4.45      1.49 o 
   6  11   0        0.00       -0.14      0.90 o 
   7  11   0        0.22        0.87      1.04 o 
   0  12   0        2.75        1.12      1.09 o 
   1  12   0       86.83       85.85      2.73 o 
   2  12   0      260.66      265.28      7.61 o 
   3  12   0       92.44       84.24      4.31 o 
   4  12   0        3.48        6.44      1.87 o 
   5  12   0        0.69        0.21      1.49 o 
   6  12   0       27.91       30.83      3.01 o 
   7  12   0        0.99       -1.02      1.05 o 
   1  13   0        3.94        5.15      1.12 o 
   2  13   0       48.57       46.24      3.42 o 
   3  13   0        5.00        5.42      1.83 o 
   4  13   0        0.41        2.61      1.48 o 
   5  13   0        3.02        5.01      1.97 o 
   6  13   0       20.17       16.07      2.87 o 
   0  14   0       15.63       13.51      2.27 o 
   1  14   0       67.69       71.92      2.82 o 
   2  14   0        2.06        3.03      1.62 o 
   3  14   0       26.30       28.90      3.14 o 
   4  14   0        1.67       -0.88      1.35 o 
   5  14   0        5.87        3.80      2.08 o 
   1  15   0        3.88        1.12      1.60 o 
   2  15   0        0.60       -0.25      1.36 o 
   3  15   0        2.51        1.81      1.69 o 
   4  15   0        9.24       12.80      2.64 o 
   5  15   0        1.41        3.01      1.91 o 
   0  16   0       10.58        7.79      2.18 o 
   1  16   0       27.25       28.95      3.24 o 
   2  16   0       11.42       10.98      2.50 o 
   3  16   0        0.01       -0.21      1.79 o 
   1  17   0        2.98        3.51      2.02 o 
   2  17   0        1.56        0.20      1.93 o 
  -9   0   1       13.59       16.07      2.47 o 
  -7   0   1        1.29        0.93      1.07 o 
  -5   0   1       67.26       58.90      1.80 o 
  -3   0   1      691.41      714.01     11.38 o 
   1   0   1     8175.29     6504.54     90.80 o 
   3   0   1        2.27       -0.11      0.29 o 
   5   0   1     1437.35     1340.80     15.92 o 
   7   0   1      185.70      194.45      6.09 o 
   9   0   1        7.20       10.38      2.30 o 
 -10   1   1        0.90       -0.43      1.14 o 
  -9   1   1       11.12       10.70      1.56 o 
  -8   1   1        0.72       -0.26      0.78 o 
  -7   1   1      102.81      103.42      4.50 o 
  -6   1   1       58.86       59.81      1.42 o 
  -5   1   1       20.54       10.29      1.15 o 
  -4   1   1     1009.25     1087.36      9.31 o 
  -3   1   1     2256.03     2308.14     15.94 o 
  -2   1   1     5049.52     4778.26     45.98 o 
   0   1   1      152.11      190.41      3.01 o 
   1   1   1     2202.82     2132.82     23.79 o 
   2   1   1      299.29      337.37      2.49 o 
   3   1   1      564.93      551.63      3.86 o 
   4   1   1       26.84       22.96      0.58 o 
   5   1   1      102.80      109.06      1.35 o 
   6   1   1       77.77       81.59      1.91 o 
   7   1   1       14.11       15.80      1.45 o 
   8   1   1        5.49        3.31      1.11 o 
   9   1   1        3.34        3.97      1.78 o 
 -10   2   1        0.00       -0.89      1.06 o 
  -9   2   1        1.82        1.27      1.03 o 
  -8   2   1       43.45       40.47      3.34 o 
  -7   2   1        4.22        4.58      0.82 o 
  -6   2   1       83.43       83.54      1.65 o 
  -5   2   1       12.61       13.91      0.71 o 
  -4   2   1      790.89      891.66      7.27 o 
  -3   2   1        6.02        9.02      0.45 o 
  -2   2   1     5880.96     5344.66    143.44 o 
   0   2   1     2381.29     2324.08     45.06 o 
   1   2   1     3449.20     3283.66     31.55 o 
   2   2   1     4576.83     4415.98     26.58 o 
   3   2   1      712.27      749.96      4.68 o 
   4   2   1      169.01      153.33      1.50 o 
   5   2   1     1065.55     1092.61      9.51 o 
   6   2   1       16.10       19.11      1.08 o 
   7   2   1       97.85       92.12      2.92 o 
   8   2   1       38.18       37.25      2.46 o 
   9   2   1        0.03       -0.90      0.90 o 
 -10   3   1        0.55        0.54      1.09 o 
  -9   3   1        1.35        0.36      0.98 o 
  -8   3   1        6.65        6.39      0.96 o 
  -7   3   1       62.20       63.63      2.00 o 
  -6   3   1      122.47      126.44      2.46 o 
  -5   3   1      347.01      359.27      3.76 o 
  -4   3   1      632.38      679.34      5.62 o 
  -3   3   1       17.25       15.93      0.97 o 
  -2   3   1     2069.09     2046.41     20.36 o 
  -1   3   1        4.10        3.80      0.40 o 
   0   3   1       69.52       67.04      0.98 o 
   1   3   1      420.19      403.30      7.26 o 
   2   3   1     2249.94     2277.20     25.81 o 
   3   3   1      227.20      241.92      1.96 o 
   4   3   1       34.34       37.85      0.81 o 
   5   3   1        9.12        9.92      1.00 o 
   6   3   1        0.98        0.73      0.54 o 
   7   3   1        0.65        0.65      0.60 o 
   8   3   1       16.02       20.73      1.77 o 
   9   3   1       11.24        9.56      1.55 o 
  -9   4   1        0.12        1.42      1.08 o 
  -8   4   1        0.83        0.90      0.75 o 
  -7   4   1       16.43       15.28      1.16 o 
  -6   4   1       32.84       38.69      1.68 o 
  -5   4   1      160.54      160.10      2.21 o 
  -4   4   1      175.92      193.53      2.31 o 
  -3   4   1      504.53      503.25      4.28 o 
  -2   4   1        9.70       16.38      1.96 o 
  -1   4   1      176.28      195.68      2.28 o 
   0   4   1      754.91      708.80      7.63 o 
   1   4   1      527.38      481.85      7.75 o 
   2   4   1     1507.73     1458.97     14.83 o 
   3   4   1      903.83      946.17      5.83 o 
   4   4   1       64.82       77.48      1.08 o 
   5   4   1       50.04       61.95      1.65 o 
   6   4   1      184.75      189.61      3.19 o 
   7   4   1        0.03        0.02      0.62 o 
   8   4   1        7.44        7.96      1.33 o 
   9   4   1        0.01        0.31      0.99 o 
  -9   5   1       11.93       16.86      3.92 o 
  -8   5   1        6.45        7.27      1.06 o 
  -7   5   1        3.12        4.81      0.85 o 
  -6   5   1       12.39       13.41      1.03 o 
  -5   5   1        6.35        8.20      1.28 o 
  -4   5   1      797.40      821.57      6.69 o 
  -3   5   1      129.85      128.60      1.82 o 
  -2   5   1      354.60      396.80      5.18 o 
  -1   5   1        8.66        8.62      0.68 o 
   0   5   1       12.64       14.57      0.81 o 
   1   5   1      387.91      374.00      5.85 o 
   2   5   1      143.27      185.60      2.80 o 
   3   5   1       14.00       14.73      0.58 o 
   4   5   1       77.85       81.43      1.77 o 
   5   5   1        0.05        0.23      0.69 o 
   6   5   1       11.43       12.01      1.00 o 
   7   5   1        3.33        4.27      1.09 o 
   8   5   1        3.93        4.35      1.12 o 
   9   5   1        0.05        0.15      0.98 o 
  -9   6   1        1.02        1.12      1.09 o 
  -8   6   1        2.05        2.63      0.87 o 
  -7   6   1       27.72       31.18      1.50 o 
  -6   6   1       38.87       39.56      2.77 o 
  -5   6   1       38.83       36.06      1.34 o 
  -4   6   1      103.51      110.70      1.74 o 
  -3   6   1      354.77      358.81      3.45 o 
  -2   6   1      637.08      658.72      6.32 o 
  -1   6   1      180.86      173.00      2.93 o 
   0   6   1      209.69      197.86      3.14 o 
   1   6   1       94.55      116.06      1.75 o 
   2   6   1        2.78        0.82      0.41 o 
   3   6   1     1503.05     1462.88     12.47 o 
   4   6   1       88.17       80.53      1.98 o 
   5   6   1      834.57      828.61      8.36 o 
   6   6   1       87.69       92.28      2.27 o 
   7   6   1        3.96        2.46      0.78 o 
   8   6   1       14.63       19.41      1.46 o 
   9   6   1        7.94        4.17      1.28 o 
  -9   7   1        1.40        0.94      1.10 o 
  -8   7   1       65.86       70.92      2.97 o 
  -7   7   1        0.46        0.56      0.88 o 
  -6   7   1        1.06        0.93      0.62 o 
  -5   7   1       34.92       30.49      1.31 o 
  -4   7   1        0.44       -0.18      0.48 o 
  -3   7   1      401.18      414.88      4.70 o 
  -2   7   1      154.97      159.10      2.41 o 
  -1   7   1        2.03        1.77      0.54 o 
   0   7   1     1016.64     1034.65      9.15 o 
   1   7   1       28.09       24.35      1.01 o 
   2   7   1      137.64      158.34      2.87 o 
   3   7   1       73.77       93.36      9.65 o 
   4   7   1      146.36      138.00      3.12 o 
   5   7   1       12.59       16.82      1.07 o 
   6   7   1       18.18       19.14      1.22 o 
   7   7   1       31.14       30.41      1.56 o 
   8   7   1        0.90        2.19      0.89 o 
   9   7   1        6.52        3.86      1.74 o 
  -9   8   1        7.90        6.56      1.57 o 
  -8   8   1        7.34        9.81      1.62 o 
  -7   8   1       17.49       17.68      1.70 o 
  -6   8   1       19.49       19.47      1.60 o 
  -5   8   1        6.13        3.78      0.91 o 
  -4   8   1        1.37        0.70      0.63 o 
  -3   8   1      358.30      374.83      5.68 o 
  -2   8   1       20.34       28.77      2.19 o 
  -1   8   1      186.15      182.41      2.47 o 
   0   8   1       31.26       29.76      0.87 o 
   1   8   1      289.15      291.13      4.01 o 
   2   8   1        5.70        8.20      0.65 o 
   3   8   1        5.14        6.46      1.44 o 
   4   8   1       23.17       22.61      4.04 o 
   5   8   1        0.00        0.68      0.74 o 
   6   8   1        7.38       14.15      1.46 o 
   7   8   1        1.19        6.82      2.37 o 
   8   8   1        1.27        1.70      1.86 o 
  -8   9   1       45.80       52.35      2.98 o 
  -7   9   1        3.99        1.99      1.48 o 
  -6   9   1        0.24        0.62      0.88 o 
  -5   9   1       19.90       16.11      3.62 o 
  -4   9   1       15.44       16.02      1.33 o 
  -3   9   1      119.12      119.28      2.93 o 
  -2   9   1        0.01        0.72      0.61 o 
  -1   9   1       50.89       50.81      1.83 o 
   0   9   1      207.53      203.30      2.92 o 
   1   9   1      158.49      163.37      2.70 o 
   2   9   1        2.07        2.30      0.54 o 
   3   9   1       63.96       65.80      3.33 o 
   4   9   1        1.44        1.52      0.75 o 
   5   9   1        0.98        2.10      0.86 o 
   6   9   1        3.40        4.31      1.62 o 
   7   9   1        1.19        2.31      1.10 o 
   8   9   1        4.82        3.56      1.54 o 
  -8  10   1        0.75        0.07      1.41 o 
  -7  10   1        4.31        2.93      1.19 o 
  -6  10   1       12.78        9.76      1.90 o 
  -5  10   1        0.02       -0.65      0.73 o 
  -4  10   1       17.84       16.65      1.41 o 
  -3  10   1       12.92        6.71      1.47 o 
  -2  10   1       53.23       55.39      2.83 o 
  -1  10   1      129.26      125.99      2.34 o 
   0  10   1      218.72      202.21      3.03 o 
   1  10   1       14.87       12.51      1.12 o 
   2  10   1      106.67       82.67      2.38 o 
   3  10   1       31.98       29.66      2.58 o 
   4  10   1        3.33        3.31      1.06 o 
   5  10   1       27.91       24.16      1.71 o 
   6  10   1        0.20        1.26      0.94 o 
   7  10   1       16.94       25.34      4.16 o 
   8  10   1        0.84       -0.18      1.01 o 
  -7  11   1       13.16       11.36      1.64 o 
  -6  11   1       15.82       12.55      1.55 o 
  -5  11   1        0.08        0.82      0.89 o 
  -4  11   1        0.81       -0.46      0.71 o 
  -3  11   1       15.50       16.12      2.15 o 
  -2  11   1       30.93       32.57      2.61 o 
  -1  11   1       15.06       15.01      1.34 o 
   0  11   1        7.96        7.65      1.32 o 
   1  11   1        9.81        8.56      1.10 o 
   2  11   1       74.33       71.79      3.78 o 
   3  11   1       28.20       27.92      2.71 o 
   4  11   1       29.49       26.83      2.77 o 
   5  11   1        0.08        1.66      0.91 o 
   6  11   1        0.00       -0.78      0.86 o 
   7  11   1        5.36        3.08      1.65 o 
  -7  12   1        0.08        1.40      1.18 o 
  -6  12   1        1.84        1.67      1.11 o 
  -5  12   1        5.85        4.96      1.18 o 
  -4  12   1       28.47       30.99      1.94 o 
  -3  12   1        2.18        4.00      1.57 o 
  -2  12   1        7.18       11.53      1.33 o 
  -1  12   1        0.02       -0.74      0.74 o 
   0  12   1        0.01       -0.69      0.69 o 
   1  12   1       52.18       50.25      2.54 o 
   2  12   1      288.79      281.02      7.94 o 
   3  12   1      154.57      149.12      5.76 o 
   4  12   1      123.13      119.24      5.40 o 
   5  12   1        0.70        1.10      1.62 o 
   6  12   1        7.28        7.65      2.15 o 
   7  12   1        1.42        0.68      1.74 o 
  -6  13   1        1.44        3.21      1.84 o 
  -5  13   1       10.47       10.34      2.30 o 
  -4  13   1        3.80        3.98      1.69 o 
  -3  13   1        2.28        2.83      1.53 o 
  -2  13   1       26.04       26.59      2.71 o 
  -1  13   1        0.09        0.21      0.80 o 
   0  13   1       13.31       12.11      1.40 o 
   1  13   1       44.12       43.93      3.12 o 
   2  13   1       13.10       11.97      2.17 o 
   3  13   1        9.99        8.66      2.17 o 
   4  13   1        3.46        2.63      1.60 o 
   5  13   1        0.18       -1.06      1.34 o 
   6  13   1        0.63        0.67      1.83 o 
  -6  14   1        0.41        0.71      1.70 o 
  -5  14   1        0.04        0.52      1.65 o 
  -4  14   1        3.94        4.65      1.86 o 
  -3  14   1       16.18       22.60      2.87 o 
  -2  14   1       64.81       61.92      3.90 o 
  -1  14   1       73.11       83.31      3.06 o 
   0  14   1      206.40      212.38     10.96 o 
   1  14   1        1.75        3.04      1.62 o 
   2  14   1        1.63        1.38      1.57 o 
   3  14   1       42.43       42.68      3.52 o 
   4  14   1        1.10        3.51      1.83 o 
   5  14   1       21.05       25.14      3.43 o 
  -5  15   1        0.84        1.01      1.92 o 
  -4  15   1        1.75        1.05      1.74 o 
  -3  15   1        1.48        2.11      1.70 o 
  -2  15   1       14.37       17.73      2.74 o 
  -1  15   1       55.96       60.93      2.78 o 
   0  15   1        5.57        7.67      1.40 o 
   1  15   1       10.43       10.42      2.23 o 
   2  15   1       19.98       24.29      2.97 o 
   3  15   1        1.82        0.44      1.65 o 
   4  15   1        3.40        2.90      1.86 o 
  -3  16   1        0.56       -1.11      1.50 o 
  -2  16   1        0.02       -1.62      1.62 o 
  -1  16   1       73.61       85.61      4.84 o 
   0  16   1       27.77       31.06      3.27 o 
   1  16   1        2.54        3.59      1.84 o 
   2  16   1        0.35        1.09      1.73 o 
   3  16   1        3.45        0.87      1.68 o 
  -2  17   1        0.08       -1.04      1.72 o 
  -1  17   1        3.13        4.04      2.05 o 
   0  17   1        0.26       -0.24      1.73 o 
   1  17   1       10.63       12.66      2.71 o 
 -10   0   2        1.23        5.34      1.97 o 
  -8   0   2        4.76        7.05      1.67 o 
  -6   0   2        0.48        0.83      0.63 o 
  -4   0   2      263.21      281.75      4.11 o 
  -2   0   2    10938.09     9610.07    133.76 o 
   2   0   2     7850.21     6729.10     77.85 o 
   4   0   2      162.05      178.09      2.36 o 
   6   0   2     1273.80     1211.82     24.99 o 
   8   0   2       31.70       38.02      3.07 o 
 -10   1   2        1.13        0.41      1.15 o 
  -9   1   2        4.77        5.91      1.28 o 
  -8   1   2        2.11        1.59      0.87 o 
  -7   1   2      116.79      121.87      2.57 o 
  -6   1   2      285.99      302.49      3.47 o 
  -5   1   2      658.98      643.23      5.62 o 
  -4   1   2       47.06       51.75      1.11 o 
  -3   1   2      243.78      217.40      2.25 o 
  -2   1   2     9635.64     8467.65     82.80 o 
  -1   1   2     1189.82     1202.57     11.98 o 
   0   1   2      711.78      578.04      6.02 o 
   1   1   2       33.10       46.67      0.97 o 
   2   1   2      484.42      494.78      3.50 o 
   3   1   2       10.29       17.62      0.45 o 
   4   1   2      430.73      459.74      3.63 o 
   5   1   2      414.64      409.55      3.53 o 
   6   1   2       10.58        9.56      0.71 o 
   7   1   2        0.37        0.20      0.74 o 
   8   1   2        0.29        0.69      0.88 o 
   9   1   2        0.46       -0.67      0.96 o 
 -10   2   2        2.76        4.32      1.48 o 
  -9   2   2        3.91        2.77      2.97 o 
  -8   2   2        0.10        1.31      0.71 o 
  -7   2   2       45.36       41.34      1.59 o 
  -6   2   2       22.11       27.68      1.04 o 
  -5   2   2       15.93       10.83      0.66 o 
  -4   2   2      348.58      346.14      3.38 o 
  -3   2   2       77.31       64.22      1.09 o 
  -2   2   2     1205.89     1159.99      9.70 o 
  -1   2   2      139.75      147.60      1.91 o 
   0   2   2      260.54      253.30      3.06 o 
   1   2   2      742.29      688.43      7.32 o 
   2   2   2      134.37      147.50      1.58 o 
   3   2   2     1331.68     1310.46      8.55 o 
   4   2   2       95.22      100.35      1.16 o 
   5   2   2        2.25        1.46      0.42 o 
   6   2   2       73.80       73.50      1.63 o 
   7   2   2      100.90      114.71      3.25 o 
   8   2   2        0.03        0.36      0.91 o 
   9   2   2        3.47        2.22      1.13 o 
 -10   3   2        1.34        0.36      1.12 o 
  -9   3   2        0.00        0.73      1.02 o 
  -8   3   2        7.59        6.61      0.94 o 
  -7   3   2       90.39       92.98      2.32 o 
  -6   3   2      177.79      162.89      2.40 o 
  -5   3   2       33.77       27.50      0.94 o 
  -4   3   2        3.49        3.93      0.71 o 
  -3   3   2       46.46       34.96      0.83 o 
  -2   3   2     5136.31     4981.83     60.65 o 
  -1   3   2      411.20      420.98      3.86 o 
   0   3   2     2624.52     2598.51     20.52 o 
   1   3   2     1072.47     1082.80     11.21 o 
   2   3   2      168.79      132.39      1.58 o 
   3   3   2     3814.74     3856.04     23.54 o 
   4   3   2      202.77      219.27      2.21 o 
   5   3   2        0.08       -0.19      0.29 o 
   6   3   2       27.49       28.57      1.29 o 
   7   3   2       38.95       45.19      2.55 o 
   8   3   2       17.15       20.78      2.27 o 
   9   3   2        0.01        1.03      1.12 o 
  -9   4   2        0.36        1.19      1.01 o 
  -8   4   2       23.54       23.14      1.42 o 
  -7   4   2       11.41       12.04      1.06 o 
  -6   4   2       28.19       24.37      1.33 o 
  -5   4   2       59.74       63.18      1.38 o 
  -4   4   2      646.67      631.11      5.38 o 
  -3   4   2      297.81      285.68      3.05 o 
  -2   4   2     1012.92     1092.50     13.61 o 
  -1   4   2      101.37       94.01      1.17 o 
   0   4   2       87.56       94.61      1.36 o 
   1   4   2     3426.10     3537.42     37.19 o 
   2   4   2        2.42        3.03      0.57 o 
   3   4   2     3694.25     3675.60     22.56 o 
   4   4   2       69.45       62.48      1.20 o 
   5   4   2       78.38       78.28      1.60 o 
   6   4   2        4.00        5.08      0.75 o 
   7   4   2        1.12        1.16      0.69 o 
   8   4   2        3.55        3.59      1.11 o 
   9   4   2       22.36       25.15      2.13 o 
  -9   5   2       31.22       29.92      1.73 o 
  -8   5   2       33.66       34.40      1.66 o 
  -7   5   2       42.31       48.19      1.74 o 
  -6   5   2       48.97       39.27      1.69 o 
  -5   5   2       26.35       26.15      0.95 o 
  -4   5   2      513.12      505.96      4.58 o 
  -3   5   2      156.50      179.53      2.10 o 
  -2   5   2      116.85      123.12      3.46 o 
  -1   5   2        5.34        2.46      0.39 o 
   0   5   2     1699.08     1783.61     14.62 o 
   1   5   2     4491.66     4947.92     45.07 o 
   2   5   2      161.99      161.26      2.09 o 
   3   5   2      456.69      497.62      5.24 o 
   4   5   2       18.23       14.20      0.73 o 
   5   5   2        8.77        8.18      0.80 o 
   6   5   2       25.18       20.99      1.22 o 
   7   5   2        0.00        0.22      0.66 o 
   8   5   2        3.76        4.59      1.28 o 
   9   5   2       15.55       13.90      1.77 o 
  -9   6   2        0.63        0.66      1.06 o 
  -8   6   2        5.02        4.71      1.26 o 
  -7   6   2        2.94        2.71      0.77 o 
  -6   6   2       24.22       23.19      1.23 o 
  -5   6   2        3.14        2.52      0.60 o 
  -4   6   2        1.26        1.45      0.40 o 
  -3   6   2       30.55       31.98      0.88 o 
  -2   6   2        1.37        0.78      0.38 o 
  -1   6   2       11.34       17.69      1.56 o 
   0   6   2      112.76      103.13      4.72 o 
   1   6   2       98.37      104.54      2.11 o 
   2   6   2      205.25      195.00      4.60 o 
   3   6   2      321.01      374.80      5.33 o 
   4   6   2       94.11      105.50      2.11 o 
   5   6   2       46.76       57.12      1.72 o 
   6   6   2        1.89        1.79      0.68 o 
   7   6   2       18.67       19.18      1.32 o 
   8   6   2        7.20        7.61      1.36 o 
   9   6   2       10.93       12.48      1.72 o 
  -9   7   2       13.31       16.85      1.93 o 
  -8   7   2        4.60        2.93      1.65 o 
  -7   7   2        0.03        0.36      1.62 o 
  -6   7   2       33.10       35.23      2.42 o 
  -5   7   2        2.29        5.41      0.99 o 
  -4   7   2        6.29        1.90      0.57 o 
  -3   7   2      356.30      378.54      6.02 o 
  -2   7   2      606.55      610.85      6.20 o 
  -1   7   2      333.08      361.34      4.10 o 
   0   7   2       42.77       38.36      3.34 o 
   1   7   2      438.98      523.99      5.14 o 
   2   7   2      289.48      307.36      3.51 o 
   3   7   2       45.46       41.14      2.46 o 
   4   7   2        8.72        5.76      1.71 o 
   5   7   2       71.71       84.41      2.62 o 
   6   7   2       60.06       62.94      2.49 o 
   7   7   2        5.62        4.59      0.89 o 
   8   7   2       15.61       15.90      1.84 o 
  -9   8   2       18.42       23.49      2.20 o 
  -8   8   2        0.08        0.12      1.78 o 
  -7   8   2        5.12        6.57      1.25 o 
  -6   8   2        1.56        2.47      1.23 o 
  -5   8   2        3.76        6.23      1.09 o 
  -4   8   2       26.04       24.07      1.19 o 
  -3   8   2       75.21       72.61      3.26 o 
  -2   8   2      442.70      449.49      5.06 o 
  -1   8   2      111.40      111.70      2.60 o 
   0   8   2       33.10       31.70      1.67 o 
   1   8   2      157.54      164.06      2.35 o 
   2   8   2        1.90        2.37      0.54 o 
   3   8   2       98.05       89.90      3.75 o 
   4   8   2       34.53       28.69      2.20 o 
   5   8   2       27.08       30.10      2.77 o 
   6   8   2        0.48        0.78      0.84 o 
   7   8   2       10.23        9.37      1.42 o 
   8   8   2        6.87        8.55      2.03 o 
  -8   9   2        0.32        0.71      1.03 o 
  -7   9   2       41.81       42.60      2.39 o 
  -6   9   2        1.38        1.52      1.09 o 
  -5   9   2       49.68       44.89      2.11 o 
  -4   9   2       93.11       93.24      6.22 o 
  -3   9   2      241.27      223.51      4.24 o 
  -2   9   2       19.21       16.95      0.99 o 
  -1   9   2      260.87      285.21      5.80 o 
   0   9   2      115.93      129.82      3.92 o 
   1   9   2      135.85      152.31      4.47 o 
   2   9   2       21.23       21.94      1.25 o 
   3   9   2       27.42       31.48      2.45 o 
   4   9   2       72.08       68.45      2.94 o 
   5   9   2        2.13        1.28      0.79 o 
   6   9   2        0.02       -0.05      0.77 o 
   7   9   2        6.26        8.41      1.50 o 
   8   9   2        1.15        1.05      1.13 o 
  -8  10   2        0.08        0.12      1.08 o 
  -7  10   2        0.48        1.46      1.01 o 
  -6  10   2        2.64        3.81      1.26 o 
  -5  10   2       12.03       11.50      1.82 o 
  -4  10   2       10.46        8.44      1.16 o 
  -3  10   2        1.24        1.72      0.79 o 
  -2  10   2        4.66        5.21      0.75 o 
  -1  10   2        0.73        1.23      0.70 o 
   0  10   2       24.60       26.18      1.51 o 
   1  10   2       27.00       25.27      1.15 o 
   2  10   2      314.70      299.75      7.78 o 
   3  10   2       66.96       55.87      3.26 o 
   4  10   2       61.52       58.69      3.64 o 
   5  10   2       36.41       39.42      2.01 o 
   6  10   2        4.06        5.37      1.15 o 
   7  10   2        6.32        5.01      1.33 o 
   8  10   2        3.53        1.01      1.76 o 
  -7  11   2       13.75       15.98      1.85 o 
  -6  11   2       29.58       32.54      2.18 o 
  -5  11   2      178.13      183.60      5.27 o 
  -4  11   2       31.20       29.77      1.85 o 
  -3  11   2       49.75       48.09      2.11 o 
  -2  11   2        0.62        0.51      0.83 o 
  -1  11   2       27.45       30.09      1.66 o 
   0  11   2      154.31      147.99      4.65 o 
   1  11   2        0.97        0.77      0.76 o 
   2  11   2       20.90       18.21      2.29 o 
   3  11   2       87.20       77.34      4.12 o 
   4  11   2        4.56        3.96      1.62 o 
   5  11   2        2.67        2.65      1.69 o 
   6  11   2       13.65       15.28      1.66 o 
   7  11   2        1.89        0.07      1.08 o 
  -7  12   2        1.07        1.50      1.19 o 
  -6  12   2        0.16       -0.17      1.58 o 
  -5  12   2        0.16        0.44      0.89 o 
  -4  12   2       55.25       60.62      2.54 o 
  -3  12   2        2.99        1.79      1.72 o 
  -2  12   2       16.06       15.16      1.45 o 
  -1  12   2        7.91        9.76      1.25 o 
   0  12   2        3.99        3.27      0.98 o 
   1  12   2        0.02        0.15      1.12 o 
   2  12   2        2.70        2.98      1.46 o 
   3  12   2        0.54       -1.24      1.24 o 
   4  12   2        6.15        7.54      1.96 o 
   5  12   2        0.72        0.83      1.48 o 
   6  12   2        0.58        1.07      1.72 o 
   7  12   2       15.88       10.01      2.59 o 
  -6  13   2       34.86       42.29      5.18 o 
  -5  13   2        0.00        1.41      1.00 o 
  -4  13   2       73.62       68.46      4.29 o 
  -3  13   2       27.17       27.66      2.85 o 
  -2  13   2        4.28        1.84      1.00 o 
  -1  13   2        9.46        7.92      1.32 o 
   0  13   2      130.01      132.39      4.70 o 
   1  13   2       70.42       78.40      4.20 o 
   2  13   2        0.05        0.42      1.41 o 
   3  13   2       15.06       17.75      2.71 o 
   4  13   2        2.41        3.32      1.70 o 
   5  13   2        0.41       -0.78      1.46 o 
   6  13   2        0.54        0.03      1.94 o 
  -6  14   2        0.26       -0.68      1.72 o 
  -5  14   2        3.86        4.31      2.08 o 
  -4  14   2        5.37        6.29      1.94 o 
  -3  14   2       26.62       23.96      2.92 o 
  -2  14   2        0.24       -0.39      1.30 o 
  -1  14   2        0.94        2.32      1.60 o 
   0  14   2        7.09        8.73      2.32 o 
   1  14   2       17.01       18.18      2.58 o 
   2  14   2        0.23       -1.16      1.16 o 
   3  14   2        1.06       -0.15      1.57 o 
   4  14   2        3.82        1.29      1.60 o 
   5  14   2       38.86       48.56      4.24 o 
  -5  15   2        2.48       -0.56      1.64 o 
  -4  15   2        0.20       -0.64      1.58 o 
  -3  15   2        1.09        1.00      1.63 o 
  -2  15   2        0.28       -0.57      1.45 o 
  -1  15   2       54.29       56.76      3.50 o 
   0  15   2       60.34       63.35      4.14 o 
   1  15   2       14.32       14.02      2.51 o 
   2  15   2        1.15       -0.43      1.48 o 
   3  15   2        0.10        0.11      1.52 o 
   4  15   2        1.77        2.49      1.97 o 
  -3  16   2        0.60        1.65      1.84 o 
  -2  16   2        1.40        2.63      1.74 o 
  -1  16   2        3.52        0.97      1.73 o 
   0  16   2       12.66       15.38      2.63 o 
   1  16   2        2.86        0.63      1.74 o 
   2  16   2        0.41        0.64      1.57 o 
   3  16   2        0.17        1.04      1.74 o 
   0  17   2        3.16        3.38      2.03 o 
   1  17   2        0.76        1.48      1.98 o 
  -9   0   3       26.55       26.33      2.79 o 
  -7   0   3       74.54       74.33      2.44 o 
  -5   0   3      155.71      152.12      3.06 o 
  -3   0   3     1310.85     1399.63     14.35 o 
   1   0   3     1803.46     1707.43     16.81 o 
   3   0   3       61.87       60.11      1.15 o 
   5   0   3       12.00       10.23      0.92 o 
   7   0   3       40.29       39.89      2.90 o 
   9   0   3        6.24        8.71      2.27 o 
 -10   1   3        4.63        6.26      1.41 o 
  -9   1   3        1.45        2.89      1.11 o 
  -8   1   3       10.48       10.52      1.09 o 
  -7   1   3        2.63        2.58      0.59 o 
  -6   1   3       61.97       64.08      1.50 o 
  -5   1   3       36.21       41.99      1.13 o 
  -4   1   3      767.38      827.41      6.65 o 
  -3   1   3      426.29      506.29      4.28 o 
  -2   1   3     2489.42     2519.48     20.00 o 
  -1   1   3    15357.74    12394.60    235.54 o 
   0   1   3       92.42      112.98      2.29 o 
   1   1   3       71.18       47.25      1.08 o 
   2   1   3      150.93      129.77      1.35 o 
   3   1   3        4.96        1.17      0.21 o 
   4   1   3     1079.69     1088.23      6.75 o 
   5   1   3      615.41      604.44      4.79 o 
   6   1   3       55.85       54.75      1.39 o 
   7   1   3        0.66        0.57      0.59 o 
   8   1   3       18.24       18.40      2.34 o 
   9   1   3        0.14       -0.61      0.96 o 
 -10   2   3        0.60       -0.63      1.03 o 
  -9   2   3        3.52        2.61      1.12 o 
  -8   2   3        8.73       10.24      1.09 o 
  -7   2   3        3.73        2.99      0.61 o 
  -6   2   3       10.61       14.37      0.83 o 
  -5   2   3      105.21      108.89      1.79 o 
  -4   2   3        0.69        2.74      0.62 o 
  -3   2   3      388.15      395.80      3.55 o 
  -2   2   3      252.62      313.90      5.81 o 
  -1   2   3      306.18      313.13      3.09 o 
   0   2   3      597.91      601.87      5.24 o 
   1   2   3      380.93      349.57      4.25 o 
   2   2   3        4.30        6.01      0.33 o 
   3   2   3        8.69       14.47      0.57 o 
   4   2   3      107.65       98.45      1.38 o 
   5   2   3       26.14       26.44      0.88 o 
   6   2   3      167.48      160.67      3.31 o 
   7   2   3        3.68        4.75      0.97 o 
   8   2   3       77.33       82.85      3.13 o 
   9   2   3        0.94        0.90      1.26 o 
 -10   3   3        3.86        4.37      1.41 o 
  -9   3   3        0.71        0.55      1.02 o 
  -8   3   3       45.76       51.49      1.96 o 
  -7   3   3      139.90      139.26      2.81 o 
  -6   3   3       46.51       46.28      1.31 o 
  -5   3   3      108.44      106.12      2.03 o 
  -4   3   3      170.46      218.96      3.18 o 
  -3   3   3      402.49      437.97      3.85 o 
  -2   3   3     2980.13     3028.56     20.79 o 
  -1   3   3      712.85      719.76      6.23 o 
   0   3   3      163.90      128.58      1.63 o 
   1   3   3    10195.58     9523.87     92.39 o 
   2   3   3       92.69       75.88      1.35 o 
   3   3   3      879.33      915.33      6.36 o 
   4   3   3       23.67       29.87      0.79 o 
   5   3   3        0.49        1.04      0.35 o 
   6   3   3        8.51        7.37      0.75 o 
   7   3   3       89.33       91.30      3.03 o 
   8   3   3       45.70       49.72      2.51 o 
   9   3   3        0.00       -0.06      1.05 o 
  -9   4   3        0.32       -0.01      0.77 o 
  -8   4   3       11.14       14.52      1.57 o 
  -7   4   3       93.60      101.29      5.31 o 
  -6   4   3        4.82        4.85      0.62 o 
  -5   4   3      366.84      372.99      3.86 o 
  -4   4   3       20.43       23.23      0.82 o 
  -3   4   3      124.44      139.80      3.03 o 
  -2   4   3      116.55      133.98      2.30 o 
  -1   4   3       61.91       59.92      0.96 o 
   0   4   3      169.79      205.29      2.36 o 
   1   4   3       75.30       93.86      1.38 o 
   2   4   3       94.57       88.36      1.95 o 
   3   4   3        1.19        0.13      0.25 o 
   4   4   3       26.75       23.87      0.74 o 
   5   4   3        1.17        0.86      0.70 o 
   6   4   3       47.07       45.95      1.39 o 
   7   4   3       35.47       34.65      3.00 o 
   8   4   3       74.43       95.60      5.06 o 
   9   4   3        2.92        2.30      1.28 o 
  -9   5   3        0.32        0.27      1.06 o 
  -8   5   3       19.62       21.48      1.41 o 
  -7   5   3       26.62       22.56      1.31 o 
  -6   5   3       23.94       24.00      1.22 o 
  -5   5   3      170.04      167.00      2.35 o 
  -4   5   3      155.57      140.82      1.98 o 
  -3   5   3      248.41      244.42      4.05 o 
  -2   5   3      349.04      398.31      5.28 o 
  -1   5   3      631.26      617.46      4.98 o 
   0   5   3     4428.68     4713.44     37.00 o 
   1   5   3      104.50      110.13      1.64 o 
   2   5   3      855.12      873.44      9.96 o 
   3   5   3      277.53      260.40      3.31 o 
   4   5   3       10.68        9.82      0.54 o 
   5   5   3       34.37       38.27      1.22 o 
   6   5   3        1.33        0.59      0.61 o 
   7   5   3       11.02       10.43      1.09 o 
   8   5   3        0.02        0.67      1.26 o 
   9   5   3        1.70        5.13      1.39 o 
  -9   6   3       23.99       23.84      3.52 o 
  -8   6   3       28.28       29.57      2.11 o 
  -7   6   3       24.90       18.96      2.19 o 
  -6   6   3        0.47        2.33      0.90 o 
  -5   6   3       39.86       39.56      1.16 o 
  -4   6   3       47.19       53.62      1.24 o 
  -3   6   3        1.79        1.35      0.51 o 
  -2   6   3       67.35       69.90      1.90 o 
  -1   6   3        0.37        0.53      0.32 o 
   0   6   3       16.59       15.07      0.72 o 
   1   6   3      334.51      357.61      3.98 o 
   2   6   3       37.90       41.36      1.17 o 
   3   6   3      222.40      198.72      3.69 o 
   4   6   3       56.58       65.42      1.67 o 
   5   6   3      111.26      102.25      2.27 o 
   6   6   3       13.77       15.32      1.14 o 
   7   6   3       25.09       25.00      1.47 o 
   8   6   3       13.13       16.67      2.37 o 
   9   6   3        6.37        4.85      1.28 o 
  -9   7   3        6.79        7.48      1.58 o 
  -8   7   3       18.92       18.99      1.91 o 
  -7   7   3        7.80        6.05      2.51 o 
  -6   7   3        1.64        1.48      0.90 o 
  -5   7   3      184.60      178.01      3.09 o 
  -4   7   3      351.23      338.88      5.87 o 
  -3   7   3        6.01        7.48      0.75 o 
  -2   7   3     2195.99     2156.82     18.07 o 
  -1   7   3        3.06        1.64      0.47 o 
   0   7   3      210.32      224.11      2.95 o 
   1   7   3     1063.21     1134.59      9.07 o 
   2   7   3       85.31       77.38      1.97 o 
   3   7   3        0.94       -0.30      0.53 o 
   4   7   3        1.53        3.08      1.05 o 
   5   7   3      158.85      132.79      3.88 o 
   6   7   3        0.40        1.10      0.79 o 
   7   7   3       12.88       16.15      1.40 o 
   8   7   3       14.28       16.22      1.73 o 
  -9   8   3       10.03       14.65      1.91 o 
  -8   8   3        7.13        9.49      1.54 o 
  -7   8   3       14.29       15.41      1.67 o 
  -6   8   3       20.13       25.27      3.45 o 
  -5   8   3       30.16       28.48      1.76 o 
  -4   8   3      130.24      117.84      2.45 o 
  -3   8   3      117.79      116.06      6.17 o 
  -2   8   3       77.14       73.31      1.76 o 
  -1   8   3      106.45      111.53      2.09 o 
   0   8   3        0.03        1.17      0.46 o 
   1   8   3       42.11       40.98      1.54 o 
   2   8   3      153.26      157.25      3.01 o 
   3   8   3        4.21        0.21      0.98 o 
   4   8   3       30.57       32.19      1.61 o 
   5   8   3        7.33        8.88      1.17 o 
   6   8   3       32.07       32.01      3.32 o 
   7   8   3        6.04        3.07      1.12 o 
   8   8   3        0.01       -0.37      0.96 o 
  -8   9   3        0.60        0.83      2.17 o 
  -7   9   3        4.02        2.97      1.15 o 
  -6   9   3        5.39        4.46      1.08 o 
  -5   9   3        0.22        0.26      0.76 o 
  -4   9   3      155.77      158.46      2.97 o 
  -3   9   3        0.18       -0.01      0.66 o 
  -2   9   3       13.77        9.50      0.85 o 
  -1   9   3       16.52       20.76      1.05 o 
   0   9   3      129.90      123.28      2.37 o 
   1   9   3        0.03        0.99      0.58 o 
   2   9   3       28.01       21.53      2.11 o 
   3   9   3      115.02       99.74      3.01 o 
   4   9   3        5.70        5.20      1.49 o 
   5   9   3        3.17        7.48      1.13 o 
   6   9   3       59.14       66.51      2.64 o 
   7   9   3        0.37        1.16      1.02 o 
   8   9   3        1.41       -0.55      1.00 o 
  -8  10   3        9.76        8.74      1.64 o 
  -7  10   3        0.39        0.76      1.25 o 
  -6  10   3        0.55        0.66      0.93 o 
  -5  10   3        3.78        4.57      1.05 o 
  -4  10   3        0.46        1.49      0.83 o 
  -3  10   3       20.17       18.29      1.40 o 
  -2  10   3        1.05        0.49      0.56 o 
  -1  10   3       16.31       13.76      0.97 o 
   0  10   3       33.97       29.86      2.54 o 
   1  10   3       60.86       62.63      2.11 o 
   2  10   3       50.11       44.84      2.97 o 
   3  10   3      127.69      130.94      5.09 o 
   4  10   3       12.87       12.37      2.07 o 
   5  10   3        4.28        0.69      0.82 o 
   6  10   3       18.32       21.88      1.78 o 
   7  10   3        0.31        2.41      1.14 o 
  -7  11   3       20.49       21.19      3.52 o 
  -6  11   3        1.52        1.48      1.06 o 
  -5  11   3       76.68       86.80      3.09 o 
  -4  11   3        9.49        9.25      1.31 o 
  -3  11   3        0.88        0.80      0.80 o 
  -2  11   3        5.78        4.32      0.99 o 
  -1  11   3      401.51      412.31     11.58 o 
   0  11   3      502.83      487.67      7.22 o 
   1  11   3        0.39        2.25      1.38 o 
   2  11   3       45.68       44.41      3.11 o 
   3  11   3       72.42       75.59      4.10 o 
   4  11   3       12.15       16.45      2.49 o 
   5  11   3       63.26       68.45      4.32 o 
   6  11   3        1.11        0.42      1.52 o 
   7  11   3        4.62        1.87      1.96 o 
  -7  12   3       34.65       37.05      2.54 o 
  -6  12   3        6.78        9.17      2.70 o 
  -5  12   3        0.10        0.13      0.96 o 
  -4  12   3        5.82        3.13      1.06 o 
  -3  12   3        5.80        4.63      1.07 o 
  -2  12   3       14.35       14.52      1.15 o 
  -1  12   3        8.88       10.24      1.28 o 
   0  12   3       22.77       21.70      1.61 o 
   1  12   3       23.92       20.54      2.45 o 
   2  12   3       15.61       13.65      2.26 o 
   3  12   3       20.05       22.36      2.73 o 
   4  12   3       12.12        9.39      2.15 o 
   5  12   3        0.27        3.43      1.73 o 
   6  12   3        2.18       -1.09      1.65 o 
  -6  13   3        4.39        3.83      2.21 o 
  -5  13   3       12.68       14.53      1.73 o 
  -4  13   3        4.81        2.96      1.41 o 
  -3  13   3       21.54       22.95      2.31 o 
  -2  13   3       65.16       61.77      2.56 o 
  -1  13   3        0.71        0.24      0.90 o 
   0  13   3       14.23       11.77      1.42 o 
   1  13   3        3.50        3.03      1.58 o 
   2  13   3       79.98       82.15      4.42 o 
   3  13   3        0.87        0.19      1.43 o 
   4  13   3       21.70       20.85      2.92 o 
   5  13   3        8.24        6.83      2.20 o 
   6  13   3       42.23       53.01      4.53 o 
  -6  14   3        4.70        7.35      2.36 o 
  -5  14   3        3.13        4.32      2.02 o 
  -4  14   3        7.38        4.53      1.96 o 
  -3  14   3        2.57        1.92      1.65 o 
  -2  14   3        0.52       -0.56      0.95 o 
  -1  14   3        0.02       -0.20      0.92 o 
   0  14   3        0.07       -0.03      1.34 o 
   1  14   3        7.63        8.57      2.17 o 
   2  14   3       22.86       22.89      3.01 o 
   3  14   3        7.53       10.51      2.30 o 
   4  14   3        2.76        5.33      1.99 o 
   5  14   3        7.22        2.80      1.98 o 
  -5  15   3        1.29        0.61      1.87 o 
  -4  15   3        0.13        0.38      1.77 o 
  -3  15   3       11.40       13.57      2.54 o 
  -2  15   3       14.23       15.08      2.61 o 
  -1  15   3        0.00        1.10      1.13 o 
   0  15   3        0.76       -1.21      1.21 o 
   1  15   3        7.70        7.63      2.15 o 
   2  15   3        0.09        3.18      1.78 o 
   3  15   3        0.00       -0.08      1.55 o 
   4  15   3       14.47       15.52      3.07 o 
  -3  16   3        0.67        1.44      1.87 o 
  -2  16   3        4.32        4.39      2.06 o 
  -1  16   3        2.40        3.02      1.76 o 
   0  16   3        1.34        0.86      1.63 o 
   1  16   3        0.02       -1.29      1.41 o 
   2  16   3        0.07       -1.52      1.62 o 
   3  16   3        1.72        3.94      1.96 o 
   0  17   3       12.68       15.09      2.84 o 
   1  17   3        6.23        6.94      2.39 o 
 -10   0   4        3.35        9.87      2.18 o 
  -8   0   4       15.99       13.62      1.42 o 
  -6   0   4        2.18        2.17      0.73 o 
  -4   0   4      397.69      404.42     12.23 o 
  -2   0   4      126.05      132.41      2.98 o 
   0   0   4      368.63      366.72      6.05 o 
   2   0   4      154.06      216.99      2.58 o 
   4   0   4      561.45      550.26      6.57 o 
   6   0   4        0.06        0.90      0.67 o 
   8   0   4        5.42        5.06      1.70 o 
 -10   1   4        1.83        1.37      1.17 o 
  -9   1   4        1.92        0.35      0.98 o 
  -8   1   4        1.92        2.15      0.76 o 
  -7   1   4       21.54       17.96      1.01 o 
  -6   1   4        0.24        0.26      0.43 o 
  -5   1   4       61.12       55.61      1.41 o 
  -4   1   4       64.19       57.57      1.23 o 
  -3   1   4      579.38      591.17      5.63 o 
  -2   1   4     1025.93     1112.23     14.56 o 
  -1   1   4     3418.27     3323.28     32.04 o 
   0   1   4      267.52      253.38      5.92 o 
   1   1   4     1017.92      961.30      7.00 o 
   2   1   4     1118.42     1235.60      8.09 o 
   3   1   4      616.32      630.73      4.17 o 
   4   1   4     1240.04     1194.58      8.20 o 
   5   1   4       14.01       17.73      0.87 o 
   6   1   4      436.67      433.51      4.56 o 
   7   1   4        1.98        1.15      1.27 o 
   8   1   4        2.80        1.36      1.02 o 
   9   1   4        1.01       -1.06      1.11 o 
 -10   2   4        0.06        0.35      1.11 o 
  -9   2   4       22.18       24.22      1.89 o 
  -8   2   4       23.45       27.77      1.49 o 
  -7   2   4      144.10      155.84      2.57 o 
  -6   2   4       34.83       33.32      1.14 o 
  -5   2   4       33.54       44.17      1.18 o 
  -4   2   4      353.58      364.46      3.60 o 
  -3   2   4      377.58      361.19      3.37 o 
  -2   2   4     1332.49     1367.59     14.17 o 
  -1   2   4     3076.19     3060.40     20.89 o 
   0   2   4      582.61      563.02      5.10 o 
   1   2   4      367.47      403.32     10.81 o 
   2   2   4       37.98       36.04      1.20 o 
   3   2   4      147.52      174.14      1.87 o 
   4   2   4       12.49       11.48      0.55 o 
   5   2   4        4.91        4.13      0.46 o 
   6   2   4       10.97       10.40      0.94 o 
   7   2   4        0.07        0.05      0.65 o 
   8   2   4        6.90        5.91      1.73 o 
   9   2   4        5.65        5.02      1.88 o 
 -10   3   4        1.63        0.76      1.10 o 
  -9   3   4       15.37       15.33      1.40 o 
  -8   3   4        3.38        4.89      0.90 o 
  -7   3   4        0.02        1.01      0.57 o 
  -6   3   4        4.42        3.29      0.60 o 
  -5   3   4       26.61       24.04      1.19 o 
  -4   3   4      785.59      752.65      6.26 o 
  -3   3   4       59.05       59.11      1.23 o 
  -2   3   4      144.37      169.97      2.39 o 
  -1   3   4      306.20      327.56      3.34 o 
   0   3   4     1953.32     2044.72     16.51 o 
   1   3   4     1751.23     1793.40     18.19 o 
   2   3   4      683.72      756.57     10.74 o 
   3   3   4       35.70       26.92      0.72 o 
   4   3   4        3.23        7.80      0.98 o 
   5   3   4       16.59       17.71      0.74 o 
   6   3   4       11.02        9.26      0.92 o 
   7   3   4        4.33        5.37      0.89 o 
   8   3   4        0.30        1.07      1.01 o 
   9   3   4       14.79       12.52      1.77 o 
  -9   4   4        1.84        1.10      0.85 o 
  -8   4   4       14.42       11.86      1.18 o 
  -7   4   4       13.20       14.24      1.12 o 
  -6   4   4       43.96       42.38      1.30 o 
  -5   4   4       15.55       16.12      0.81 o 
  -4   4   4        0.08        2.90      0.52 o 
  -3   4   4      402.75      424.11      6.58 o 
  -2   4   4      572.66      598.20      4.89 o 
  -1   4   4      755.79      827.71      7.15 o 
   0   4   4      998.63     1028.52      8.87 o 
   1   4   4      353.48      327.88      3.38 o 
   2   4   4      198.57      265.19      3.98 o 
   3   4   4       56.24       47.59      1.04 o 
   4   4   4        7.08        5.81      0.46 o 
   5   4   4       55.24       54.65      1.39 o 
   6   4   4       62.84       60.18      1.61 o 
   7   4   4        1.02        0.59      0.71 o 
   8   4   4       11.55        9.52      1.48 o 
   9   4   4       16.51       19.90      2.08 o 
  -9   5   4        0.03        1.17      1.04 o 
  -8   5   4        1.49        0.32      0.98 o 
  -7   5   4        0.00        0.17      0.82 o 
  -6   5   4      111.55      107.10      2.00 o 
  -5   5   4      157.61      173.64      2.43 o 
  -4   5   4       11.68       15.86      0.88 o 
  -3   5   4      198.08      201.31      4.97 o 
  -2   5   4     1221.20     1286.30     10.94 o 
  -1   5   4     1627.76     1738.68     12.50 o 
   0   5   4     2238.07     2275.74     18.53 o 
   1   5   4       56.77       92.72      2.05 o 
   2   5   4        4.43        5.10      0.50 o 
   3   5   4        0.22        1.25      0.96 o 
   4   5   4       14.84       19.23      1.11 o 
   5   5   4      120.57      119.22      2.18 o 
   6   5   4       17.14       13.89      0.94 o 
   7   5   4       51.86       58.15      2.52 o 
   8   5   4        1.08        0.81      1.02 o 
   9   5   4       26.48       36.58      2.55 o 
  -9   6   4       28.71       27.64      2.24 o 
  -8   6   4        2.16        4.56      1.25 o 
  -7   6   4        0.25       -0.01      0.81 o 
  -6   6   4      326.23      312.60      7.64 o 
  -5   6   4       64.75       62.30      1.83 o 
  -4   6   4     1217.09     1145.18     10.76 o 
  -3   6   4      212.09      195.42      2.97 o 
  -2   6   4      282.82      307.12      7.89 o 
  -1   6   4      319.67      333.70      3.24 o 
   0   6   4        6.99        7.36      0.54 o 
   1   6   4      344.11      349.91      3.82 o 
   2   6   4        4.53        3.11      0.53 o 
   3   6   4       92.04      113.40      5.99 o 
   4   6   4       43.80       41.27      1.89 o 
   5   6   4        5.30        5.25      0.79 o 
   6   6   4       58.98       64.75      1.70 o 
   7   6   4        0.77        0.50      0.90 o 
   8   6   4        5.17        7.79      1.39 o 
  -9   7   4        0.86        0.86      1.15 o 
  -8   7   4        1.14        1.80      1.13 o 
  -7   7   4        0.32       -0.75      0.86 o 
  -6   7   4        0.20       -0.23      0.76 o 
  -5   7   4       24.19       23.64      1.26 o 
  -4   7   4      554.71      511.21      5.92 o 
  -3   7   4       31.44       24.87      2.31 o 
  -2   7   4      118.94      117.97      2.66 o 
  -1   7   4      115.98      122.27      1.77 o 
   0   7   4       46.75       44.67      1.40 o 
   1   7   4      167.13      162.91      1.92 o 
   2   7   4        2.94        2.41      0.48 o 
   3   7   4      711.71      747.43      9.54 o 
   4   7   4      114.15      123.08      2.60 o 
   5   7   4       66.91       65.03      3.67 o 
   6   7   4        0.98        1.10      1.60 o 
   7   7   4       13.68       14.18      1.57 o 
   8   7   4        0.30        2.47      1.59 o 
  -9   8   4       36.20       42.35      2.79 o 
  -8   8   4        0.33       -0.84      0.91 o 
  -7   8   4        0.58       -0.68      1.62 o 
  -6   8   4        4.80        6.59      1.19 o 
  -5   8   4      133.71      129.47      2.75 o 
  -4   8   4       80.34       78.11      2.48 o 
  -3   8   4      366.87      355.32      4.60 o 
  -2   8   4      119.54      119.15      2.30 o 
  -1   8   4       10.77       11.35      0.82 o 
   0   8   4       47.38       52.02      1.43 o 
   1   8   4      116.09      125.45      2.17 o 
   2   8   4       54.12       56.01      2.02 o 
   3   8   4       29.92       30.89      1.25 o 
   4   8   4       78.11       68.93      3.61 o 
   5   8   4       38.13       32.77      1.81 o 
   6   8   4       15.78       15.45      1.54 o 
   7   8   4        0.04       -0.85      0.85 o 
   8   8   4        2.82        0.96      1.57 o 
  -8   9   4        6.01        6.15      1.72 o 
  -7   9   4        0.07        0.85      0.95 o 
  -6   9   4       33.26       32.23      2.08 o 
  -5   9   4       36.46       30.87      3.76 o 
  -4   9   4        5.29        3.80      0.81 o 
  -3   9   4      619.69      607.37      8.55 o 
  -2   9   4        2.26        2.09      0.62 o 
  -1   9   4      103.40       97.73      5.29 o 
   0   9   4       28.92       32.56      1.26 o 
   1   9   4      122.01      107.87      4.23 o 
   2   9   4       37.48       33.04      2.64 o 
   3   9   4      161.81      154.70      5.37 o 
   4   9   4        8.73        8.28      1.77 o 
   5   9   4        8.02        5.19      1.33 o 
   6   9   4       82.42       95.74      3.14 o 
   7   9   4        0.33        0.19      0.94 o 
  -8  10   4        1.76       -0.41      1.12 o 
  -7  10   4       43.49       46.02      2.54 o 
  -6  10   4       38.31       38.68      3.97 o 
  -5  10   4       16.68       10.31      1.36 o 
  -4  10   4        2.82        3.71      1.13 o 
  -3  10   4       19.83       23.49      1.58 o 
  -2  10   4        1.08        0.50      0.58 o 
  -1  10   4       27.12       31.44      1.38 o 
   0  10   4       29.34       31.01      1.47 o 
   1  10   4      167.02      153.46      5.30 o 
   2  10   4       96.37       88.75      4.08 o 
   3  10   4        8.25        7.13      1.74 o 
   4  10   4       30.05       35.49      3.06 o 
   5  10   4       11.20        9.37      2.13 o 
   6  10   4        0.34       -1.24      1.41 o 
   7  10   4        0.36        1.00      1.04 o 
  -7  11   4        2.23        1.14      1.10 o 
  -6  11   4        1.60        1.77      1.08 o 
  -5  11   4        4.19        4.70      1.15 o 
  -4  11   4        1.36       -0.18      0.77 o 
  -3  11   4       17.31       15.92      1.46 o 
  -2  11   4        6.98        6.77      0.90 o 
  -1  11   4        0.76       -0.61      0.61 o 
   0  11   4      148.02      149.30      2.86 o 
   1  11   4      502.03      465.87     10.69 o 
   2  11   4        1.95        3.41      1.43 o 
   3  11   4        3.30        1.79      1.44 o 
   4  11   4       36.22       34.41      3.23 o 
   5  11   4        5.20        3.23      1.73 o 
   6  11   4        3.16        0.64      1.57 o 
   7  11   4       13.73       15.75      2.90 o 
  -7  12   4        3.41        3.17      1.29 o 
  -6  12   4       17.39       20.70      4.33 o 
  -5  12   4       18.07       15.70      2.30 o 
  -4  12   4        0.52        0.55      2.05 o 
  -3  12   4       23.92       23.08      1.72 o 
  -2  12   4        4.95        4.95      0.89 o 
  -1  12   4       43.63       36.59      2.96 o 
   0  12   4        8.51        3.47      1.54 o 
   1  12   4        0.48        1.38      1.39 o 
   2  12   4        0.63       -0.97      0.97 o 
   3  12   4       20.00       18.94      2.65 o 
   4  12   4        3.80        4.55      1.78 o 
   5  12   4        0.05       -0.23      1.50 o 
   6  12   4        6.37        4.15      1.97 o 
  -6  13   4        0.76        0.78      1.11 o 
  -5  13   4        0.23       -0.32      0.91 o 
  -4  13   4        1.00        0.74      0.99 o 
  -3  13   4       38.84       41.12      2.25 o 
  -2  13   4      105.94      107.99      2.71 o 
  -1  13   4       14.41       15.90      1.59 o 
   0  13   4       45.38       47.94      3.40 o 
   1  13   4        8.80        6.40      1.86 o 
   2  13   4       48.29       40.49      3.35 o 
   3  13   4        0.14       -0.49      1.34 o 
   4  13   4        0.27        1.69      1.64 o 
   5  13   4       34.87       37.95      3.79 o 
  -5  14   4        0.44        0.20      1.02 o 
  -4  14   4        3.71        3.36      1.78 o 
  -3  14   4        0.85       -0.56      1.39 o 
  -2  14   4       53.12       57.62      2.71 o 
  -1  14   4        4.52        3.64      1.28 o 
   0  14   4        0.96        1.72      1.48 o 
   1  14   4       51.48       51.29      3.85 o 
   2  14   4        0.02       -0.44      1.43 o 
   3  14   4        0.97        1.79      1.65 o 
   4  14   4        0.59        0.43      1.70 o 
   5  14   4        0.08       -1.72      1.72 o 
  -5  15   4        2.95        2.35      1.92 o 
  -4  15   4        3.83        3.70      1.93 o 
  -3  15   4        0.09        0.57      1.70 o 
  -2  15   4       10.84       11.08      1.64 o 
  -1  15   4       19.51       18.70      2.77 o 
   0  15   4        1.21        0.25      1.54 o 
   1  15   4        2.53        0.10      1.59 o 
   2  15   4        0.28        2.02      1.69 o 
   3  15   4       20.79       18.13      3.02 o 
   4  15   4       27.52       30.21      3.75 o 
  -3  16   4        2.36        1.64      1.78 o 
  -2  16   4        0.36       -0.29      1.65 o 
  -1  16   4        0.55        3.35      1.84 o 
   0  16   4        2.24       -0.01      1.63 o 
   1  16   4        0.39        1.55      1.86 o 
   2  16   4        0.65        1.07      1.93 o 
  -9   0   5        2.57        4.13      1.67 o 
  -7   0   5       70.85       68.10      2.46 o 
  -5   0   5      154.52      138.04      3.02 o 
  -3   0   5       75.59       73.76      1.98 o 
  -1   0   5     8036.95     7271.50    163.47 o 
   1   0   5     2989.92     3190.42     44.56 o 
   3   0   5      541.49      574.34      6.05 o 
   5   0   5      145.47      130.71      4.02 o 
   7   0   5        3.57        2.55      1.40 o 
   9   0   5       12.68       15.35      2.68 o 
 -10   1   5        0.14        1.43      1.13 o 
  -9   1   5        0.70        0.47      0.76 o 
  -8   1   5        5.91        4.48      0.77 o 
  -7   1   5        9.08        8.69      0.84 o 
  -6   1   5       36.75       33.50      1.80 o 
  -5   1   5      165.26      173.71      2.42 o 
  -4   1   5      219.51      213.86      2.58 o 
  -3   1   5       24.54       26.03      0.82 o 
  -2   1   5       85.24       68.86      2.00 o 
  -1   1   5      498.26      515.63      7.79 o 
   0   1   5      499.11      453.82      4.38 o 
   1   1   5     1546.23     1519.96     10.82 o 
   2   1   5      893.49      883.36      6.83 o 
   3   1   5       34.34       32.15      0.81 o 
   4   1   5       43.20       39.49      1.28 o 
   5   1   5       46.19       49.44      1.29 o 
   6   1   5        0.37        1.23      0.56 o 
   7   1   5        9.64        8.41      1.01 o 
   8   1   5        4.98        4.77      1.26 o 
   9   1   5       13.53       15.12      1.96 o 
 -10   2   5        0.26        0.97      1.13 o 
  -9   2   5        4.56        3.23      0.95 o 
  -8   2   5        0.12       -0.56      0.66 o 
  -7   2   5       93.67       82.83      2.97 o 
  -6   2   5        1.77        4.23      0.69 o 
  -5   2   5       93.20       98.45      1.78 o 
  -4   2   5      603.91      638.19      5.56 o 
  -3   2   5      554.48      587.50      5.25 o 
  -2   2   5      197.64      191.77      2.54 o 
  -1   2   5     3206.74     3038.42     20.88 o 
   0   2   5      240.45      199.66      3.78 o 
   1   2   5      111.44      108.87      1.81 o 
   2   2   5      857.09      902.03      7.01 o 
   3   2   5      191.18      192.18      2.13 o 
   4   2   5       71.10       65.14      1.19 o 
   5   2   5       28.98       28.88      1.02 o 
   6   2   5        2.89        4.10      0.94 o 
   7   2   5        1.80        1.42      0.68 o 
   8   2   5        6.14        5.30      1.52 o 
   9   2   5        0.19        0.62      1.12 o 
 -10   3   5        6.61        6.76      2.02 o 
  -9   3   5        4.01        4.66      0.99 o 
  -8   3   5        0.83        1.09      0.72 o 
  -7   3   5        2.26        0.97      0.67 o 
  -6   3   5      109.10      106.11      1.98 o 
  -5   3   5       45.16       52.14      1.30 o 
  -4   3   5        3.01        4.53      0.50 o 
  -3   3   5      119.27      105.28      1.56 o 
  -2   3   5        1.86        1.56      0.33 o 
  -1   3   5     1547.70     1570.36     12.98 o 
   0   3   5      500.93      538.33      6.06 o 
   1   3   5      273.46      261.49      2.45 o 
   2   3   5      110.17      111.60      2.31 o 
   3   3   5      349.81      357.09      3.17 o 
   4   3   5       73.31       70.68      1.26 o 
   5   3   5       89.63       82.29      1.47 o 
   6   3   5       38.51       48.31      2.04 o 
   7   3   5       56.52       60.12      2.53 o 
   8   3   5        2.50        3.11      0.95 o 
   9   3   5        0.09        0.90      1.74 o 
  -9   4   5       10.45       11.29      1.84 o 
  -8   4   5       19.47       23.96      2.78 o 
  -7   4   5      168.10      159.81      2.65 o 
  -6   4   5      216.84      215.66      2.96 o 
  -5   4   5       35.87       37.80      1.15 o 
  -4   4   5      389.77      383.17      3.80 o 
  -3   4   5       83.48       57.04      1.17 o 
  -2   4   5      801.22      809.06      6.43 o 
  -1   4   5     3730.47     3808.50     30.02 o 
   0   4   5        3.40        4.30      0.44 o 
   1   4   5      657.95      718.60      5.90 o 
   2   4   5       33.04       43.91      1.47 o 
   3   4   5      154.43      158.83      2.08 o 
   4   4   5       28.86       29.39      0.86 o 
   5   4   5      342.87      302.97      3.60 o 
   6   4   5        5.22        2.71      0.76 o 
   7   4   5       29.13       33.26      1.66 o 
   8   4   5        0.01       -0.67      2.17 o 
  -9   5   5        0.18       -0.53      1.00 o 
  -8   5   5        0.06       -0.82      0.82 o 
  -7   5   5        2.29        0.41      0.86 o 
  -6   5   5       11.43       14.65      1.14 o 
  -5   5   5       19.95       17.01      1.09 o 
  -4   5   5       51.85       43.29      1.51 o 
  -3   5   5      100.71       92.35      1.96 o 
  -2   5   5        2.73        2.04      0.36 o 
  -1   5   5      130.27      147.27      1.88 o 
   0   5   5      241.82      228.28      2.82 o 
   1   5   5       24.28       18.59      1.02 o 
   2   5   5      397.23      402.96      4.38 o 
   3   5   5      117.45      117.76      3.74 o 
   4   5   5        0.59        3.57      0.49 o 
   5   5   5       91.81       88.83      1.86 o 
   6   5   5       52.39       43.08      1.68 o 
   7   5   5        4.26        3.93      0.89 o 
   8   5   5       41.26       40.86      2.43 o 
  -9   6   5        1.49        2.50      1.27 o 
  -8   6   5        1.11        2.11      1.05 o 
  -7   6   5        3.98        3.96      1.20 o 
  -6   6   5       35.49       38.67      1.65 o 
  -5   6   5       47.86       49.57      1.70 o 
  -4   6   5      975.69      944.49     11.56 o 
  -3   6   5        8.65        8.82      0.94 o 
  -2   6   5        9.07        8.32      1.00 o 
  -1   6   5      152.34      202.64      2.38 o 
   0   6   5      420.90      387.96      5.81 o 
   1   6   5      171.64      168.40      2.33 o 
   2   6   5      200.56      194.17      2.71 o 
   3   6   5        0.04        0.16      0.58 o 
   4   6   5        3.72        7.24      0.78 o 
   5   6   5       33.25       36.48      1.46 o 
   6   6   5        1.30        1.60      0.68 o 
   7   6   5        4.60        5.19      1.21 o 
   8   6   5        9.44       11.06      2.94 o 
  -9   7   5        1.58        1.70      1.24 o 
  -8   7   5        0.33       -0.24      0.92 o 
  -7   7   5        0.61       -0.03      1.26 o 
  -6   7   5        0.11        0.41      0.70 o 
  -5   7   5       15.33       11.16      1.04 o 
  -4   7   5      202.92      205.81      3.39 o 
  -3   7   5      108.52      104.31      2.33 o 
  -2   7   5       35.60       40.83      1.14 o 
  -1   7   5        0.14       -0.32      0.32 o 
   0   7   5        5.90        8.64      0.65 o 
   1   7   5       92.57      112.94      1.94 o 
   2   7   5      382.27      408.35      4.59 o 
   3   7   5      847.51      783.48      7.81 o 
   4   7   5      172.96      178.33      3.01 o 
   5   7   5        0.00        0.72      0.57 o 
   6   7   5        1.23        2.75      0.79 o 
   7   7   5       48.50       57.48      3.64 o 
   8   7   5       25.10       23.18      2.85 o 
  -9   8   5        1.14        2.64      1.38 o 
  -8   8   5       16.57       16.49      1.99 o 
  -7   8   5        4.70        2.42      1.20 o 
  -6   8   5       54.48       50.46      2.80 o 
  -5   8   5        5.06        4.88      0.86 o 
  -4   8   5      774.06      720.60      7.84 o 
  -3   8   5       41.60       34.52      2.06 o 
  -2   8   5      148.09      159.95      3.38 o 
  -1   8   5        0.63        3.31      0.56 o 
   0   8   5       89.77       89.63      1.61 o 
   1   8   5      277.82      283.77      4.73 o 
   2   8   5      361.04      368.79      5.79 o 
   3   8   5      843.40      771.39     10.10 o 
   4   8   5      116.26      113.28      3.16 o 
   5   8   5       37.96       38.39      1.57 o 
   6   8   5        0.33        1.16      0.89 o 
   7   8   5       14.98       16.50      1.68 o 
   8   8   5        1.48        2.99      1.64 o 
  -8   9   5        3.59        3.34      1.23 o 
  -7   9   5       12.92       12.27      1.68 o 
  -6   9   5        0.35        0.31      1.57 o 
  -5   9   5       10.86        9.44      1.14 o 
  -4   9   5       10.97       12.73      1.10 o 
  -3   9   5      107.99      111.37      2.49 o 
  -2   9   5       65.35       60.97      2.16 o 
  -1   9   5        0.02        0.47      0.73 o 
   0   9   5      115.76      113.77      2.86 o 
   1   9   5       13.64       10.24      1.08 o 
   2   9   5      133.01      121.86      5.61 o 
   3   9   5       18.93       20.89      1.51 o 
   4   9   5       34.46       37.45      2.90 o 
   5   9   5        3.69        3.80      1.62 o 
   6   9   5        1.63        1.63      1.16 o 
   7   9   5        7.18        9.39      2.48 o 
  -8  10   5        3.62        3.98      2.39 o 
  -7  10   5       63.44       71.03      3.13 o 
  -6  10   5       14.88       18.91      2.45 o 
  -5  10   5       50.70       51.15      2.41 o 
  -4  10   5       25.74       23.07      1.38 o 
  -3  10   5        6.10        6.15      1.07 o 
  -2  10   5      363.38      349.26      5.94 o 
  -1  10   5        5.52        6.04      1.10 o 
   0  10   5        9.01       13.32      1.00 o 
   1  10   5       24.13       24.50      2.42 o 
   2  10   5        0.78       -0.42      1.02 o 
   3  10   5        1.31        0.38      1.12 o 
   4  10   5       11.06       11.73      2.17 o 
   5  10   5        0.99        0.76      1.39 o 
   6  10   5        0.49        0.88      1.62 o 
   7  10   5        2.79        3.94      1.88 o 
  -7  11   5        0.16        0.24      1.10 o 
  -6  11   5        0.26        0.36      0.98 o 
  -5  11   5        1.97        2.99      1.52 o 
  -4  11   5        1.31        1.33      0.74 o 
  -3  11   5       17.00       13.20      1.41 o 
  -2  11   5        9.51       11.91      1.08 o 
  -1  11   5        1.93        2.97      0.77 o 
   0  11   5        2.23        2.03      0.98 o 
   1  11   5       29.15       28.40      1.81 o 
   2  11   5       12.98       14.37      2.20 o 
   3  11   5        7.32        6.24      1.78 o 
   4  11   5       18.06       19.72      2.71 o 
   5  11   5       21.27       23.46      3.04 o 
   6  11   5       42.74       46.67      3.86 o 
  -7  12   5       13.95       16.39      1.98 o 
  -6  12   5       17.18       22.66      2.12 o 
  -5  12   5        1.16        0.57      1.00 o 
  -4  12   5        6.57        6.61      2.08 o 
  -3  12   5       29.75       25.81      2.30 o 
  -2  12   5        0.23        0.02      0.73 o 
  -1  12   5      310.26      317.50      4.71 o 
   0  12   5       33.32       35.14      3.73 o 
   1  12   5       10.11       10.17      1.39 o 
   2  12   5        0.04       -0.97      0.97 o 
   3  12   5        5.24        3.23      1.63 o 
   4  12   5        2.66        1.84      1.69 o 
   6  12   5        6.57        6.55      2.37 o 
  -6  13   5        0.23        0.72      1.13 o 
  -5  13   5        2.51        1.10      1.12 o 
  -4  13   5        1.83        0.86      1.01 o 
  -3  13   5        3.14        3.37      1.30 o 
  -2  13   5       13.23       14.92      1.31 o 
  -1  13   5       13.04       13.98      1.25 o 
   0  13   5        0.11        0.50      0.94 o 
   1  13   5       22.90       25.33      2.95 o 
   2  13   5        0.86        0.20      1.38 o 
   3  13   5        0.02        1.14      1.46 o 
   4  13   5       11.72       12.82      2.55 o 
   5  13   5        3.39        6.24      2.26 o 
  -5  14   5        5.18        5.36      1.39 o 
  -4  14   5        1.10        1.47      1.14 o 
  -3  14   5        4.56        6.55      3.21 o 
  -2  14   5        8.97       12.44      1.65 o 
  -1  14   5        9.25        9.24      2.11 o 
   0  14   5        4.96        6.12      1.93 o 
   1  14   5        0.04        0.64      1.50 o 
   2  14   5        7.09        5.80      2.02 o 
   3  14   5        0.02        0.14      1.62 o 
   4  14   5        0.21       -0.81      1.65 o 
  -4  15   5        0.60        1.04      1.64 o 
  -3  15   5        1.26        1.07      1.70 o 
  -2  15   5        8.94       15.11      2.54 o 
  -1  15   5        1.37       -0.38      1.59 o 
   0  15   5        2.97        4.62      1.86 o 
   1  15   5        0.02       -0.58      1.57 o 
   2  15   5        2.48       -0.03      1.62 o 
   3  15   5        1.22        1.72      1.96 o 
  -3  16   5        3.65        4.17      1.96 o 
  -1  16   5        1.50        2.17      1.87 o 
   0  16   5        0.15       -1.46      1.46 o 
   1  16   5        4.62        6.14      2.16 o 
   2  16   5        0.64        1.84      1.81 o 
 -10   0   6        4.19        4.76      1.77 o 
  -8   0   6       34.17       33.57      2.00 o 
  -6   0   6      119.82      108.18      3.22 o 
  -4   0   6      208.28      190.02      3.49 o 
  -2   0   6      381.58      416.68     11.08 o 
   0   0   6     3066.84     3107.39     42.75 o 
   2   0   6        8.91       14.49      1.08 o 
   4   0   6      333.71      368.05      8.86 o 
   6   0   6        0.01       -0.22      0.63 o 
   8   0   6       12.66       16.62      2.61 o 
 -10   1   6        0.19        1.43      1.15 o 
  -9   1   6        0.89       -0.32      0.77 o 
  -8   1   6        1.19        0.93      0.62 o 
  -7   1   6       24.48       24.33      1.27 o 
  -6   1   6        7.44        8.70      0.89 o 
  -5   1   6       38.00       34.19      1.11 o 
  -4   1   6       17.71       20.44      1.24 o 
  -3   1   6       15.31       24.34      0.99 o 
  -2   1   6        4.00        5.59      0.45 o 
  -1   1   6      589.19      550.69      6.61 o 
   0   1   6        6.23        5.92      1.28 o 
   1   1   6        0.29        0.90      0.37 o 
   2   1   6       32.36       32.72      0.84 o 
   3   1   6      222.67      222.82      2.32 o 
   4   1   6       41.14       38.86      1.28 o 
   5   1   6        0.64        0.09      0.42 o 
   6   1   6        5.70        6.74      1.12 o 
   7   1   6        2.41        4.20      0.86 o 
   8   1   6        9.43       12.86      2.75 o 
   9   1   6        0.21        0.51      1.09 o 
 -10   2   6        0.07       -0.43      1.01 o 
  -9   2   6        1.70        0.67      0.82 o 
  -8   2   6       14.69       11.56      1.00 o 
  -7   2   6        0.14        0.43      0.55 o 
  -6   2   6        2.38        0.56      0.49 o 
  -5   2   6      101.52      113.37      3.12 o 
  -4   2   6      157.15      142.12      2.06 o 
  -3   2   6     3841.60     3854.69     27.41 o 
  -2   2   6      161.52      195.87      3.58 o 
  -1   2   6      638.54      664.66      6.26 o 
   0   2   6     1508.05     1625.29     22.90 o 
   1   2   6     1810.11     1925.37     15.84 o 
   2   2   6        0.09        3.93      0.42 o 
   3   2   6       40.06       39.49      0.93 o 
   4   2   6       10.18       10.11      0.79 o 
   5   2   6        0.34        0.15      0.41 o 
   6   2   6        0.88        1.31      0.54 o 
   7   2   6        5.89        6.15      0.96 o 
   8   2   6        4.30        3.87      1.24 o 
 -10   3   6        0.36       -0.73      1.65 o 
  -9   3   6       15.25       16.77      1.85 o 
  -8   3   6        5.27        5.32      0.83 o 
  -7   3   6       66.21       68.59      1.76 o 
  -6   3   6        0.64        0.26      0.49 o 
  -5   3   6       20.13       19.38      0.91 o 
  -4   3   6       87.63       84.70      1.56 o 
  -3   3   6      159.33      161.39      2.06 o 
  -2   3   6       89.51       85.46      2.57 o 
  -1   3   6      149.94      177.63      2.10 o 
   0   3   6       16.32       12.77      0.78 o 
   1   3   6       20.35       18.93      1.15 o 
   2   3   6       50.40       57.96      1.73 o 
   3   3   6       40.94       44.26      1.09 o 
   4   3   6       26.00       26.47      0.85 o 
   5   3   6       30.47       29.28      1.11 o 
   6   3   6       28.23       26.13      1.38 o 
   7   3   6       35.15       35.90      1.67 o 
   8   3   6        1.51        0.36      0.79 o 
  -9   4   6       10.28       10.25      1.64 o 
  -8   4   6        4.54        4.88      1.20 o 
  -7   4   6        0.06       -0.54      0.66 o 
  -6   4   6       34.41       40.41      1.35 o 
  -5   4   6       42.40       45.51      1.89 o 
  -4   4   6       84.71       99.96      1.69 o 
  -3   4   6      304.61      277.13      2.94 o 
  -2   4   6     2391.44     2411.34     17.14 o 
  -1   4   6      463.67      501.32      6.39 o 
   0   4   6       38.51       39.83      1.24 o 
   1   4   6      498.02      553.98      7.63 o 
   2   4   6       19.76       24.50      2.23 o 
   3   4   6       17.90       14.93      0.71 o 
   4   4   6        0.38        0.22      0.36 o 
   5   4   6        8.11       10.65      0.70 o 
   6   4   6      206.64      199.05      3.57 o 
   7   4   6       20.54       22.16      1.45 o 
   8   4   6        2.23        2.63      0.94 o 
  -9   5   6       22.32       25.80      3.37 o 
  -8   5   6       13.44       12.94      1.81 o 
  -7   5   6       12.06       13.47      1.24 o 
  -6   5   6      128.08      124.15      2.75 o 
  -5   5   6       53.44       58.79      3.35 o 
  -4   5   6        0.50        0.39      0.52 o 
  -3   5   6       52.79       53.36      1.57 o 
  -2   5   6       15.44       18.53      0.73 o 
  -1   5   6        0.51        0.67      0.38 o 
   0   5   6       31.01       42.64      1.13 o 
   1   5   6      166.58      185.34      3.98 o 
   2   5   6       30.89       28.72      1.04 o 
   3   5   6        7.44        9.87      0.96 o 
   4   5   6       75.56       64.02      1.56 o 
   5   5   6      148.77      144.41      3.25 o 
   6   5   6        4.31        2.26      0.94 o 
   7   5   6       25.65       31.04      1.80 o 
   8   5   6        0.00       -0.20      0.99 o 
  -9   6   6        8.57        5.17      1.45 o 
  -8   6   6       16.54       17.55      2.34 o 
  -7   6   6       11.80       11.48      2.17 o 
  -6   6   6      126.48      117.72      2.74 o 
  -5   6   6        4.98        6.48      1.02 o 
  -4   6   6       30.17       26.20      1.28 o 
  -3   6   6      690.21      693.88      7.27 o 
  -2   6   6       55.54       65.36      1.43 o 
  -1   6   6     1501.77     1499.03     12.92 o 
   0   6   6      204.46      230.83      3.42 o 
   1   6   6      179.78      196.60      3.60 o 
   2   6   6      642.29      665.64      6.67 o 
   3   6   6      149.89      148.79     10.73 o 
   4   6   6      562.90      500.65      4.93 o 
   5   6   6       67.23       66.25      1.94 o 
   6   6   6        0.91        0.14      0.61 o 
   7   6   6        5.81        6.19      1.21 o 
   8   6   6        0.04        1.16      1.62 o 
  -9   7   6        3.76        4.45      1.46 o 
  -8   7   6        1.39        1.02      1.05 o 
  -7   7   6        1.31        1.16      0.97 o 
  -6   7   6       27.32       35.61      1.75 o 
  -5   7   6      117.84      109.22      3.18 o 
  -4   7   6       32.35       29.96      1.41 o 
  -3   7   6       21.84       21.83      1.41 o 
  -2   7   6       59.62       57.24      2.69 o 
  -1   7   6       80.45       68.00      1.84 o 
   0   7   6       22.75       27.58      1.15 o 
   1   7   6      254.02      249.01      4.30 o 
   2   7   6        0.69        0.66      0.63 o 
   3   7   6       46.01       48.74      2.22 o 
   4   7   6       72.49       66.19      2.38 o 
   5   7   6        3.31        3.58      0.77 o 
   6   7   6       17.26       16.40      1.26 o 
   7   7   6        2.49        3.79      1.59 o 
   8   7   6        0.38        1.93      1.69 o 
  -8   8   6        8.27        5.24      3.14 o 
  -7   8   6        2.80        1.26      1.05 o 
  -6   8   6        1.45        1.32      0.77 o 
  -5   8   6      147.44      143.82      4.31 o 
  -4   8   6       56.20       52.98      3.74 o 
  -3   8   6       22.78       23.67      1.26 o 
  -2   8   6      147.62      149.22      3.31 o 
  -1   8   6        5.52       10.19      0.69 o 
   0   8   6      164.24      165.95      3.65 o 
   1   8   6      752.63      702.77     11.00 o 
   2   8   6       94.13       96.64      2.75 o 
   3   8   6       34.24       31.50      3.36 o 
   4   8   6       17.57       13.31      1.38 o 
   5   8   6       34.03       38.16      1.60 o 
   6   8   6       11.55       10.39      1.14 o 
   7   8   6        8.67        7.88      1.91 o 
  -8   9   6        0.01       -0.05      1.34 o 
  -7   9   6        0.11        0.52      1.29 o 
  -6   9   6        2.01        2.77      1.59 o 
  -5   9   6        2.07        3.31      1.35 o 
  -4   9   6        8.90        9.48      1.39 o 
  -3   9   6       65.33       62.25      1.93 o 
  -2   9   6       23.31       19.80      1.41 o 
  -1   9   6      191.43      190.87      2.64 o 
   0   9   6        1.62        1.17      0.56 o 
   1   9   6       88.61       84.60      4.39 o 
   2   9   6       10.01        6.89      1.08 o 
   3   9   6      113.60      108.18      5.35 o 
   4   9   6       13.91       12.46      2.22 o 
   5   9   6        6.94        8.28      1.32 o 
   6   9   6        1.59        0.34      1.46 o 
  -8  10   6        1.76        0.81      1.17 o 
  -7  10   6        0.00       -0.33      1.01 o 
  -6  10   6       17.90       22.46      4.34 o 
  -5  10   6       52.53       56.95      4.05 o 
  -4  10   6        5.30        4.56      0.93 o 
  -3  10   6       28.65       26.45      1.45 o 
  -2  10   6      192.92      168.12      3.82 o 
  -1  10   6      814.18      794.38     12.44 o 
   0  10   6       63.12       57.64      1.78 o 
   1  10   6      276.18      257.61      4.87 o 
   2  10   6       38.87       36.34      1.95 o 
   3  10   6       33.84       33.70      1.95 o 
   4  10   6       93.65       97.87      4.79 o 
   5  10   6        7.19        9.66      2.17 o 
   6  10   6        0.17       -0.27      1.45 o 
   7  10   6        2.14        1.48      1.83 o 
  -7  11   6        4.26        3.42      1.77 o 
  -6  11   6        1.37       -0.30      1.06 o 
  -5  11   6        0.51       -0.30      1.41 o 
  -4  11   6        0.04        0.45      0.78 o 
  -3  11   6       19.69       19.68      1.64 o 
  -2  11   6       32.51       31.71      1.86 o 
  -1  11   6        9.56       12.59      1.13 o 
   0  11   6        5.40        3.28      1.04 o 
   1  11   6        0.63        1.76      1.36 o 
   2  11   6        9.88       11.44      2.07 o 
   3  11   6       11.86        9.47      2.12 o 
   4  11   6        0.53        0.51      1.38 o 
   5  11   6        0.32       -1.19      1.33 o 
   6  11   6        3.54        2.94      1.74 o 
  -7  12   6        0.81        0.83      1.18 o 
  -6  12   6        6.09        3.97      1.32 o 
  -5  12   6        5.65        5.23      1.34 o 
  -4  12   6        0.00       -0.03      0.78 o 
  -3  12   6       65.20       64.97      6.15 o 
  -2  12   6       43.29       39.72      2.09 o 
  -1  12   6       38.78       41.72      1.80 o 
   0  12   6       62.61       65.46      2.67 o 
   1  12   6       36.97       37.10      2.20 o 
   2  12   6       22.80       24.61      2.90 o 
   3  12   6        0.00       -0.62      1.38 o 
   4  12   6       48.86       49.55      3.85 o 
   5  12   6        9.37        9.51      2.36 o 
   6  12   6        0.55       -0.93      1.59 o 
  -6  13   6        0.11        1.44      1.16 o 
  -5  13   6        0.11        0.31      1.08 o 
  -4  13   6        0.69        0.94      1.07 o 
  -3  13   6        0.15       -0.10      0.95 o 
  -2  13   6        0.05        0.20      0.94 o 
  -1  13   6        3.15        3.95      2.01 o 
   0  13   6       22.28       23.95      1.94 o 
   1  13   6        4.15        5.25      1.28 o 
   2  13   6        0.23       -0.40      1.39 o 
   3  13   6        2.09        2.61      1.65 o 
   4  13   6        3.47        2.21      1.87 o 
   5  13   6        3.60        1.62      1.87 o 
  -5  14   6        0.51        0.32      1.06 o 
  -4  14   6        5.45        5.98      1.46 o 
  -3  14   6        0.39        0.08      1.23 o 
  -2  14   6        0.07       -0.06      1.00 o 
  -1  14   6       19.24       21.92      1.94 o 
   0  14   6        0.00       -0.80      1.33 o 
   1  14   6        7.00        7.98      2.15 o 
   2  14   6        2.70        0.53      1.45 o 
   3  14   6       13.14       12.47      2.69 o 
   4  14   6        2.78        1.98      1.89 o 
  -4  15   6        1.04        1.42      1.20 o 
  -3  15   6        7.24        7.37      2.26 o 
  -1  15   6        0.67       -1.49      1.49 o 
   0  15   6        2.98        4.41      2.02 o 
   1  15   6        0.29       -0.90      1.67 o 
   2  15   6        0.45        1.31      1.91 o 
   3  15   6        3.29        4.02      2.08 o 
  -1  16   6        5.08        5.62      2.23 o 
   0  16   6        3.84        3.61      2.02 o 
   1  16   6        0.01        0.05      1.67 o 
  -9   0   7        3.61        3.40      1.18 o 
  -7   0   7        2.37        0.93      0.80 o 
  -5   0   7       30.32       35.37      1.65 o 
  -3   0   7     1163.69     1082.44     11.95 o 
  -1   0   7      442.52      433.11      7.97 o 
   1   0   7     1480.92     1645.22     17.11 o 
   3   0   7      165.09      164.42      3.26 o 
   5   0   7        3.21        1.61      1.18 o 
   7   0   7        7.55        5.71      1.11 o 
 -10   1   7        4.49        2.35      1.49 o 
  -9   1   7       33.14       34.63      1.57 o 
  -8   1   7       12.71       16.22      1.81 o 
  -7   1   7      138.50      140.87      2.55 o 
  -6   1   7       57.62       50.89      2.25 o 
  -5   1   7       51.39       49.41      1.36 o 
  -4   1   7       75.10       72.69      2.01 o 
  -3   1   7      443.22      421.50      4.03 o 
  -2   1   7      194.47      199.75      2.61 o 
  -1   1   7      160.38      169.57      5.97 o 
   0   1   7      141.14      145.13      2.50 o 
   1   1   7       85.12       89.38      1.95 o 
   2   1   7      343.16      325.99      2.90 o 
   3   1   7      153.87      162.46      2.32 o 
   4   1   7       16.05       14.23      0.80 o 
   5   1   7        2.26        0.21      0.49 o 
   6   1   7       72.35       74.63      1.80 o 
   7   1   7        1.45        3.17      0.85 o 
   8   1   7        2.20        0.91      1.05 o 
  -9   2   7        0.25        0.42      0.80 o 
  -8   2   7       14.53       15.30      1.13 o 
  -7   2   7       17.12       20.07      1.12 o 
  -6   2   7       30.38       31.06      1.19 o 
  -5   2   7       65.79       68.33      1.95 o 
  -4   2   7      545.00      530.57      4.97 o 
  -3   2   7       39.49       48.11      1.16 o 
  -2   2   7        0.54        0.63      0.34 o 
  -1   2   7      127.37      150.53      2.25 o 
   0   2   7       11.38        8.43      0.58 o 
   1   2   7      107.73      118.76      3.81 o 
   2   2   7        0.40        0.13      0.29 o 
   3   2   7      128.40      144.16      2.82 o 
   4   2   7       97.27       82.12      1.68 o 
   5   2   7      362.65      339.02      3.97 o 
   6   2   7       74.40       74.31      1.80 o 
   7   2   7       10.71       16.02      1.31 o 
   8   2   7        5.91        2.92      1.66 o 
  -9   3   7        0.90        0.85      1.13 o 
  -8   3   7        0.01       -0.97      0.97 o 
  -7   3   7       22.95       22.67      1.48 o 
  -6   3   7        3.97        4.01      0.64 o 
  -5   3   7       47.01       48.93      1.35 o 
  -4   3   7      423.05      410.49      4.13 o 
  -3   3   7       55.79       67.91      1.49 o 
  -2   3   7      175.48      184.76      2.29 o 
  -1   3   7      509.02      560.66      9.46 o 
   0   3   7        0.67        0.17      0.37 o 
   1   3   7       40.55       43.73      1.10 o 
   2   3   7       91.82      108.09      2.50 o 
   3   3   7      138.56      133.51      2.47 o 
   4   3   7       49.18       39.61      1.16 o 
   5   3   7       32.20       33.82      1.31 o 
   6   3   7       47.77       48.45      1.79 o 
   7   3   7        0.27        0.67      0.72 o 
   8   3   7        0.05       -0.75      0.75 o 
  -9   4   7        1.49        2.53      1.28 o 
  -8   4   7        0.15       -0.81      0.83 o 
  -7   4   7        0.69       -0.68      0.93 o 
  -6   4   7        0.37        0.84      0.83 o 
  -5   4   7       41.96       35.07      1.51 o 
  -4   4   7        9.53       12.63      0.96 o 
  -3   4   7      181.28      191.65      2.73 o 
  -2   4   7       33.48       38.65      1.03 o 
  -1   4   7     2904.38     2921.25     23.62 o 
   0   4   7      211.98      220.49      3.39 o 
   1   4   7      139.86      161.01      4.48 o 
   2   4   7      385.17      393.14      5.72 o 
   3   4   7      459.36      425.48      4.26 o 
   4   4   7      183.75      179.62      3.06 o 
   5   4   7       62.79       61.40      2.87 o 
   6   4   7       38.01       37.28      1.78 o 
   7   4   7        0.10        0.12      0.67 o 
   8   4   7        4.27        4.60      1.08 o 
  -9   5   7        5.33        4.12      1.39 o 
  -8   5   7        0.90        1.01      1.03 o 
  -7   5   7        1.03        0.65      0.77 o 
  -6   5   7        5.98        5.38      0.89 o 
  -5   5   7        7.95        8.83      0.96 o 
  -4   5   7      158.41      150.48      2.81 o 
  -3   5   7       57.09       62.30      1.70 o 
  -2   5   7      109.58      117.29      1.81 o 
  -1   5   7      335.62      325.53      3.81 o 
   0   5   7       68.76       75.63      2.54 o 
   1   5   7      318.93      335.95      5.01 o 
   2   5   7       17.16       24.25      1.03 o 
   3   5   7        0.08        0.42      0.47 o 
   4   5   7       94.76       88.65      1.76 o 
   5   5   7       14.99       12.79      1.03 o 
   6   5   7       29.70       22.92      4.58 o 
   7   5   7        0.01        0.29      0.90 o 
   8   5   7        4.82        3.42      1.24 o 
  -9   6   7        0.00       -0.90      1.14 o 
  -8   6   7        0.45        0.16      0.96 o 
  -7   6   7        0.23        0.57      0.90 o 
  -6   6   7       83.64       77.63      2.61 o 
  -5   6   7        1.83        2.66      0.74 o 
  -4   6   7       46.68       44.81      1.62 o 
  -3   6   7        6.06        9.53      0.89 o 
  -2   6   7      131.96      154.77      2.46 o 
  -1   6   7      176.87      186.35      2.71 o 
   0   6   7        3.39        3.87      0.56 o 
   1   6   7       47.10       61.95      2.02 o 
   2   6   7      219.64      252.27      3.43 o 
   3   6   7       15.78       12.49      1.59 o 
   4   6   7       10.45       11.43      0.79 o 
   5   6   7        4.12        3.48      0.99 o 
   6   6   7        6.61        5.05      1.74 o 
   7   6   7        0.65        1.70      1.02 o 
   8   6   7       19.43       20.30      2.90 o 
  -9   7   7        1.04        0.92      1.14 o 
  -8   7   7        0.47        0.39      1.11 o 
  -7   7   7        2.26        1.09      1.00 o 
  -6   7   7       32.86       34.63      1.69 o 
  -5   7   7       10.80        9.87      1.14 o 
  -4   7   7      233.97      219.68      5.12 o 
  -3   7   7       54.38       56.32      1.79 o 
  -2   7   7       73.30       80.45      2.97 o 
  -1   7   7       12.75       11.88      0.78 o 
   0   7   7      203.63      210.03      3.31 o 
   1   7   7       73.81       70.49      2.65 o 
   2   7   7       34.75       39.80      1.79 o 
   3   7   7        5.04        1.61      0.77 o 
   4   7   7        1.98        1.28      0.76 o 
   5   7   7       43.52       46.90      2.83 o 
   6   7   7        0.29       -0.77      0.77 o 
   7   7   7        0.21       -0.83      0.83 o 
  -8   8   7        0.26        0.40      1.04 o 
  -7   8   7        0.21       -0.88      0.88 o 
  -6   8   7        1.04        1.33      0.83 o 
  -5   8   7       30.65       25.32      1.48 o 
  -4   8   7      117.40      109.14      2.62 o 
  -3   8   7       57.53       60.12      2.17 o 
  -2   8   7       29.04       29.45      1.61 o 
  -1   8   7        5.81        7.32      0.66 o 
   0   8   7      358.56      364.75      4.47 o 
   1   8   7      437.45      462.03      6.82 o 
   2   8   7     1267.15     1152.45     13.79 o 
   3   8   7       27.79       24.40      1.84 o 
   4   8   7        0.03        0.21      0.79 o 
   5   8   7       16.13       14.08      1.50 o 
   6   8   7        3.10        3.51      1.09 o 
   7   8   7        7.04        7.05      2.02 o 
  -8   9   7        0.03        0.84      1.32 o 
  -7   9   7       10.34        8.52      1.58 o 
  -6   9   7        0.00       -0.73      0.73 o 
  -5   9   7       82.56       79.98      2.44 o 
  -4   9   7       18.74       17.98      1.69 o 
  -3   9   7      133.20      130.61      2.83 o 
  -2   9   7      108.23      119.08      5.51 o 
  -1   9   7        0.03       -0.45      0.45 o 
   0   9   7       69.25       68.22      1.88 o 
   1   9   7      130.71      125.88      3.19 o 
   2   9   7      120.95      104.76      2.98 o 
   3   9   7        8.23        7.07      1.14 o 
   4   9   7       19.23       17.61      1.86 o 
   5   9   7        1.19        1.41      0.94 o 
   6   9   7        2.19        1.21      1.45 o 
  -8  10   7        0.05        0.56      1.23 o 
  -7  10   7        1.09        1.62      1.20 o 
  -6  10   7        1.27        2.79      1.41 o 
  -5  10   7       39.79       37.80      2.01 o 
  -4  10   7       71.75       67.72      2.23 o 
  -3  10   7       15.49       18.96      1.50 o 
  -2  10   7       16.20       19.96      1.56 o 
  -1  10   7      237.37      236.05      3.84 o 
   0  10   7        0.05        0.97      1.09 o 
   1  10   7       82.69       80.80      2.66 o 
   2  10   7       16.10       13.52      1.39 o 
   3  10   7        2.08        1.01      0.84 o 
   4  10   7       70.65       72.30      3.48 o 
   5  10   7       21.12       24.17      2.87 o 
   6  10   7       32.11       40.42      3.65 o 
  -7  11   7        1.98        0.13      1.11 o 
  -6  11   7       11.40       13.64      5.39 o 
  -5  11   7       15.29       16.03      1.44 o 
  -4  11   7        3.42        2.95      0.94 o 
  -3  11   7       46.66       41.46      3.37 o 
  -2  11   7       42.82       50.79      2.31 o 
  -1  11   7       70.06       71.43      2.81 o 
   0  11   7        8.06        8.82      1.33 o 
   1  11   7        2.14        3.49      0.99 o 
   2  11   7        1.91        0.81      0.99 o 
   3  11   7       49.60       47.35      3.65 o 
   4  11   7        1.00       -0.30      1.44 o 
   5  11   7        0.32       -1.06      1.50 o 
   6  11   7        1.22        1.46      1.83 o 
  -6  12   7        1.55        0.46      1.08 o 
  -5  12   7        0.04       -0.94      0.94 o 
  -4  12   7        9.96        8.24      1.17 o 
  -3  12   7       40.40       44.56      1.98 o 
  -2  12   7       32.71       33.37      2.04 o 
  -1  12   7       33.03       28.42      3.62 o 
   0  12   7       17.79       16.60      1.72 o 
   1  12   7        4.08        5.63      1.65 o 
   2  12   7        0.00       -0.45      1.31 o 
   3  12   7        0.01       -1.21      1.21 o 
   4  12   7       50.21       60.92      4.42 o 
   5  12   7       53.69       55.15      4.37 o 
  -6  13   7        4.47        7.18      1.58 o 
  -5  13   7        1.70       -0.18      1.05 o 
  -4  13   7        9.61        7.09      1.19 o 
  -3  13   7        2.24        3.10      1.98 o 
  -2  13   7        1.94        2.89      1.15 o 
  -1  13   7        4.35        4.94      1.27 o 
   0  13   7        7.61        8.78      1.51 o 
   1  13   7        2.44        3.27      1.22 o 
   2  13   7        0.68       -1.36      1.36 o 
   3  13   7        2.92        1.63      1.68 o 
   4  13   7       24.27       22.80      3.22 o 
  -5  14   7        1.46        0.14      1.21 o 
  -4  14   7        5.24        8.56      1.56 o 
  -3  14   7        1.04       -0.27      1.89 o 
  -2  14   7        3.42        3.76      1.74 o 
  -1  14   7        6.48        7.64      1.48 o 
   0  14   7        1.11        0.55      1.12 o 
   1  14   7        0.05        0.05      1.67 o 
   2  14   7        0.17        1.19      1.74 o 
   3  14   7        0.16        0.10      1.60 o 
   4  14   7        0.44       -0.08      1.73 o 
  -4  15   7        0.00        0.17      1.18 o 
  -3  15   7        1.14        0.90      1.45 o 
  -1  15   7        2.21        3.30      1.99 o 
   0  15   7        0.18        0.73      1.72 o 
   1  15   7        0.65        0.13      1.79 o 
   2  15   7       11.11       12.54      2.74 o 
  -1  16   7        3.69        8.85      2.59 o 
   0  16   7        2.05        4.60      2.23 o 
  -8   0   8       27.92       28.25      1.96 o 
  -6   0   8        1.58        1.20      0.93 o 
  -4   0   8        0.82        0.93      0.59 o 
  -2   0   8        7.34       10.06      0.87 o 
   0   0   8        9.65       13.23      1.26 o 
   2   0   8       50.47       38.67      1.42 o 
   4   0   8       74.07       81.04      2.53 o 
   6   0   8       16.45       12.01      1.34 o 
   8   0   8        0.17        2.11      1.59 o 
  -9   1   8        9.69        8.13      1.46 o 
  -8   1   8      116.92      112.19      2.45 o 
  -7   1   8        0.47        0.07      0.57 o 
  -6   1   8      412.15      405.17      5.26 o 
  -5   1   8      140.38      142.88      2.32 o 
  -4   1   8       31.35       31.79      2.14 o 
  -3   1   8      100.22       91.27      1.62 o 
  -2   1   8      566.77      589.59      5.83 o 
  -1   1   8      155.70      159.63      3.02 o 
   0   1   8        0.87        0.12      0.62 o 
   1   1   8      583.39      572.61      5.77 o 
   2   1   8        1.27        0.17      0.37 o 
   3   1   8        6.84        8.18      1.21 o 
   4   1   8       12.10       15.32      0.88 o 
   5   1   8       62.25       55.48      1.54 o 
   6   1   8       27.71       28.21      1.26 o 
   7   1   8        1.15        0.30      0.71 o 
   8   1   8        1.23        2.30      1.19 o 
  -9   2   8       10.29       12.95      1.42 o 
  -8   2   8        5.65        5.44      0.86 o 
  -7   2   8       21.23       18.69      1.12 o 
  -6   2   8       29.51       26.49      1.33 o 
  -5   2   8       54.42       48.02      1.48 o 
  -4   2   8       26.95       26.40      1.01 o 
  -3   2   8       30.72       33.53      1.01 o 
  -2   2   8      146.58      153.97      2.05 o 
  -1   2   8       11.67       10.17      1.28 o 
   0   2   8       10.04        8.27      0.70 o 
   1   2   8        0.06        0.41      0.45 o 
   2   2   8      359.15      392.41      4.66 o 
   3   2   8        0.41        1.21      0.41 o 
   4   2   8        0.70        0.37      0.53 o 
   5   2   8       55.60       52.19      1.52 o 
   6   2   8       10.45        9.84      0.89 o 
   7   2   8       32.71       28.38      2.19 o 
   8   2   8        0.75        1.44      0.89 o 
  -9   3   8       30.35       32.45      2.34 o 
  -8   3   8       12.34       13.17      1.79 o 
  -7   3   8        4.47        3.91      0.91 o 
  -6   3   8        0.06        0.73      0.70 o 
  -5   3   8       43.30       47.96      1.38 o 
  -4   3   8       79.10       89.30      1.70 o 
  -3   3   8       50.90       50.28      1.20 o 
  -2   3   8       66.22       91.23      1.34 o 
  -1   3   8       30.92       29.55      1.07 o 
   0   3   8       75.13       63.55      1.69 o 
   1   3   8      166.22      170.09      3.19 o 
   2   3   8      431.81      436.09      9.82 o 
   3   3   8      325.91      293.07      3.39 o 
   4   3   8       47.40       46.27      2.15 o 
   5   3   8       78.59       71.36      1.98 o 
   6   3   8       15.14       16.09      1.26 o 
   7   3   8        0.32        0.55      1.03 o 
   8   3   8        1.46       -0.28      0.80 o 
  -9   4   8        0.54        0.69      1.11 o 
  -8   4   8        4.41        6.73      1.24 o 
  -7   4   8        2.71        0.85      0.79 o 
  -6   4   8        3.81        2.97      0.82 o 
  -5   4   8       63.40       56.50      1.87 o 
  -4   4   8        5.24        6.02      0.79 o 
  -3   4   8       38.97       41.48      1.52 o 
  -2   4   8       22.99       17.34      0.79 o 
  -1   4   8       74.04       68.25      1.57 o 
   0   4   8       32.42       27.41      1.18 o 
   1   4   8      161.15      165.80      3.60 o 
   2   4   8       10.18        8.59      0.95 o 
   3   4   8      212.92      219.48      2.87 o 
   4   4   8      621.06      572.08      6.17 o 
   5   4   8        2.73        1.65      0.65 o 
   6   4   8       16.75       13.18      1.42 o 
   7   4   8        0.26       -0.13      0.91 o 
   8   4   8        1.89        4.44      1.71 o 
  -9   5   8        0.14       -0.38      1.15 o 
  -8   5   8        6.08        6.97      1.19 o 
  -7   5   8        3.39        4.75      1.06 o 
  -6   5   8       20.65       25.04      1.52 o 
  -5   5   8      427.27      401.88      5.40 o 
  -4   5   8        3.21        2.23      0.69 o 
  -3   5   8        3.31        3.48      0.67 o 
  -2   5   8      158.76      150.48      2.19 o 
  -1   5   8        4.95        9.04      0.71 o 
   0   5   8      790.18      866.50     18.14 o 
   1   5   8      342.68      334.89      5.29 o 
   2   5   8      166.28      151.94      2.57 o 
   3   5   8       18.00       17.59      1.54 o 
   4   5   8      151.38      136.19      2.28 o 
   5   5   8       32.67       30.08      1.81 o 
   6   5   8        2.63        2.46      0.94 o 
   7   5   8       13.66       16.74      1.68 o 
  -9   6   8        0.11       -0.83      1.10 o 
  -8   6   8        0.01       -0.04      1.58 o 
  -7   6   8       12.75       11.68      1.31 o 
  -6   6   8        0.32        0.21      0.73 o 
  -5   6   8       57.57       54.51      4.04 o 
  -4   6   8       15.49       16.57      1.18 o 
  -3   6   8        0.66        0.26      0.53 o 
  -2   6   8       55.26       56.11      1.33 o 
  -1   6   8        8.68       14.23      0.99 o 
   0   6   8      214.32      247.98      5.32 o 
   1   6   8      442.69      407.09      6.15 o 
   2   6   8      430.46      419.06      9.89 o 
   3   6   8       59.18       51.10      1.60 o 
   4   6   8       16.17       15.20      1.06 o 
   5   6   8       24.22       23.26      1.32 o 
   6   6   8        0.01       -0.53      0.81 o 
   7   6   8       35.35       35.31      2.54 o 
  -8   7   8        5.67        3.27      1.30 o 
  -7   7   8       30.75       32.34      1.79 o 
  -6   7   8        1.35        0.67      0.76 o 
  -5   7   8       16.77       20.13      2.21 o 
  -4   7   8      104.47      113.08      2.64 o 
  -3   7   8      125.05      125.38      4.65 o 
  -2   7   8       44.27       39.18      2.47 o 
  -1   7   8       10.01        9.42      0.77 o 
   0   7   8      144.36      160.19      3.41 o 
   1   7   8      532.46      504.16      7.28 o 
   2   7   8      188.91      164.48      3.68 o 
   3   7   8        1.62        0.81      0.70 o 
   4   7   8       22.44       23.56      1.63 o 
   5   7   8        0.47        0.42      0.83 o 
   6   7   8       11.27       11.64      1.43 o 
   7   7   8        2.36        2.61      1.18 o 
  -8   8   8        1.48        0.70      1.14 o 
  -7   8   8        2.73        2.30      1.17 o 
  -6   8   8        6.05        6.66      1.06 o 
  -5   8   8        1.06        1.03      1.04 o 
  -4   8   8       12.03       11.49      1.15 o 
  -3   8   8        0.08       -0.30      0.61 o 
  -2   8   8       23.01       24.29      1.54 o 
  -1   8   8       98.56      102.35      2.09 o 
   0   8   8       14.10       10.66      1.08 o 
   1   8   8      118.17      108.32      2.93 o 
   2   8   8      203.56      195.87      4.17 o 
   3   8   8        5.17        3.32      1.35 o 
   4   8   8        2.58        2.78      1.08 o 
   5   8   8       12.64        9.13      1.36 o 
   6   8   8        2.23        4.09      1.70 o 
  -8   9   8       14.47       14.22      1.93 o 
  -7   9   8        5.68        3.73      1.84 o 
  -6   9   8        1.69        1.64      0.88 o 
  -5   9   8       11.88       14.54      1.33 o 
  -4   9   8        2.19        1.86      0.81 o 
  -3   9   8      292.95      278.20      4.76 o 
  -2   9   8       59.00       48.10      2.10 o 
  -1   9   8        0.13        0.56      0.57 o 
   0   9   8       28.39       28.81      1.74 o 
   1   9   8        2.30        2.16      0.83 o 
   2   9   8       60.93       64.87      2.45 o 
   3   9   8       77.63       79.41      2.79 o 
   4   9   8       14.02       11.18      1.39 o 
   5   9   8        1.91        2.36      1.50 o 
   6   9   8        1.87        2.91      1.14 o 
  -7  10   8        4.06        3.41      1.33 o 
  -6  10   8        0.24        0.74      0.90 o 
  -5  10   8        7.98        8.71      1.18 o 
  -4  10   8        0.75        1.59      0.84 o 
  -3  10   8       20.35       15.55      1.27 o 
  -2  10   8       16.65       17.60      1.52 o 
  -1  10   8       25.93       25.01      2.55 o 
   0  10   8       12.92       10.31      1.02 o 
   1  10   8        5.11        4.90      1.53 o 
   2  10   8       14.45       13.64      1.42 o 
   3  10   8        1.46        0.63      0.90 o 
   4  10   8       19.96       16.67      1.71 o 
   5  10   8       43.04       40.57      2.39 o 
   6  10   8        0.11        0.29      1.57 o 
  -7  11   8        3.92        3.72      1.32 o 
  -6  11   8        4.70        4.64      1.43 o 
  -5  11   8       22.89       23.34      1.63 o 
  -4  11   8      102.60      103.85      3.94 o 
  -3  11   8       62.44       62.26      2.42 o 
  -2  11   8       31.51       27.31      1.87 o 
  -1  11   8        1.11        0.74      0.99 o 
   0  11   8        0.59       -0.86      1.32 o 
   1  11   8        7.21        6.46      1.17 o 
   2  11   8        3.01        2.57      1.00 o 
   3  11   8       30.79       29.50      5.56 o 
   4  11   8        5.35        6.42      1.47 o 
   5  11   8        0.03       -0.85      1.39 o 
  -6  12   8        0.13       -0.44      1.19 o 
  -5  12   8        2.34        1.94      0.98 o 
  -4  12   8        1.46        1.37      0.92 o 
  -3  12   8        0.09        0.36      0.85 o 
  -2  12   8        0.02       -0.86      0.86 o 
  -1  12   8       37.03       43.11      2.43 o 
   0  12   8        4.11        1.29      1.08 o 
   1  12   8        2.11        1.70      1.12 o 
   2  12   8        7.77        7.63      2.01 o 
   3  12   8        5.15        4.29      2.01 o 
   4  12   8       19.39       24.85      3.27 o 
   5  12   8        1.41        5.28      2.22 o 
  -5  13   8        7.63        9.67      1.63 o 
  -4  13   8        4.08        5.63      1.12 o 
  -3  13   8        0.97        0.73      0.89 o 
  -2  13   8       16.95       17.68      2.53 o 
  -1  13   8        2.07        1.41      1.29 o 
   0  13   8        0.16       -0.25      1.10 o 
   1  13   8        0.32       -0.59      1.00 o 
   2  13   8        1.08        0.78      1.73 o 
   3  13   8       10.49       13.67      2.71 o 
   4  13   8        0.33        0.73      1.77 o 
  -4  14   8        0.54       -0.66      0.94 o 
  -3  14   8        1.25        2.30      1.07 o 
  -2  14   8        1.47        0.58      1.67 o 
  -1  14   8        2.51        2.95      1.32 o 
   0  14   8        9.35        8.34      1.64 o 
   1  14   8        0.09        0.39      1.17 o 
   2  14   8        0.00        0.54      1.16 o 
   3  14   8        3.86        5.86      2.29 o 
  -3  15   8        3.50        3.20      1.46 o 
  -2  15   8        0.25        0.42      1.72 o 
  -1  15   8       21.59       22.16      3.01 o 
   0  15   8       36.60       36.77      3.95 o 
   1  15   8        4.36        9.43      2.58 o 
   2  15   8        0.27        3.07      2.13 o 
  -9   0   9        9.99       14.95      1.77 o 
  -7   0   9       17.03       17.64      1.57 o 
  -5   0   9        0.95        0.59      0.68 o 
  -3   0   9       34.73       36.46      1.60 o 
  -1   0   9       10.42       12.97      1.43 o 
   1   0   9        8.51        8.18      1.43 o 
   3   0   9       68.07       69.71      3.21 o 
   5   0   9       12.44       12.00      1.32 o 
   7   0   9        1.00        2.54      1.04 o 
  -9   1   9       12.02       13.86      1.46 o 
  -8   1   9        5.77        5.56      0.91 o 
  -7   1   9       42.50       43.67      1.55 o 
  -6   1   9       32.86       29.12      1.36 o 
  -5   1   9       24.66       23.65      1.47 o 
  -4   1   9        0.01        0.70      0.45 o 
  -3   1   9       30.74       41.73      1.18 o 
  -2   1   9      403.60      366.37      3.71 o 
  -1   1   9     2929.94     2913.22     29.38 o 
   0   1   9      299.27      297.74      3.75 o 
   1   1   9       16.28       15.16      0.73 o 
   2   1   9        7.32        6.01      0.69 o 
   3   1   9       15.04       10.96      1.10 o 
   4   1   9        9.53        6.57      0.81 o 
   5   1   9        1.39        1.44      0.58 o 
   6   1   9        8.01        9.27      0.89 o 
   7   1   9        4.19        3.63      0.91 o 
   8   1   9        2.33        1.15      1.17 o 
  -9   2   9        2.24        2.32      1.03 o 
  -8   2   9       64.90       61.42      2.84 o 
  -7   2   9        6.43        6.33      1.72 o 
  -6   2   9        0.64        0.69      0.64 o 
  -5   2   9        4.45        5.04      0.67 o 
  -4   2   9        7.36        7.51      0.69 o 
  -3   2   9      141.90      146.57      3.77 o 
  -2   2   9       13.96       17.20      0.96 o 
  -1   2   9       48.74       50.27      1.43 o 
   0   2   9        0.00       -0.07      0.41 o 
   1   2   9       22.62       31.04      1.72 o 
   2   2   9        6.30        7.42      1.73 o 
   3   2   9       49.45       43.19      1.26 o 
   4   2   9      151.09      146.05      2.82 o 
   5   2   9        2.01        0.38      0.58 o 
   6   2   9        9.65        8.78      0.89 o 
   7   2   9       24.16       28.43      1.78 o 
   8   2   9        2.78        4.60      1.79 o 
  -9   3   9        2.76        2.49      1.01 o 
  -8   3   9        1.61        1.53      0.91 o 
  -7   3   9       87.49       87.77      2.56 o 
  -6   3   9      103.16      104.00      2.65 o 
  -5   3   9       14.62        7.91      0.96 o 
  -4   3   9      138.37      126.42      2.62 o 
  -3   3   9      468.33      465.93      5.53 o 
  -2   3   9       50.09       47.34      1.25 o 
  -1   3   9       99.15      110.53      2.82 o 
   0   3   9      532.92      524.12      5.65 o 
   1   3   9      309.49      308.03      7.15 o 
   2   3   9       39.05       37.92      3.07 o 
   3   3   9      182.46      166.27      2.51 o 
   4   3   9       25.64       20.67      1.18 o 
   5   3   9       96.35       99.11      2.41 o 
   6   3   9        1.68        0.43      0.85 o 
   7   3   9        0.10        0.01      0.94 o 
  -9   4   9        0.27        1.18      1.12 o 
  -8   4   9        8.48        7.10      1.16 o 
  -7   4   9        8.21        7.85      1.11 o 
  -6   4   9       83.83       76.80      3.33 o 
  -5   4   9       11.15       11.72      1.09 o 
  -4   4   9       10.08       10.99      1.00 o 
  -3   4   9       11.31       12.18      0.77 o 
  -2   4   9       95.68       97.83      3.03 o 
  -1   4   9       16.68       17.81      0.93 o 
   0   4   9        3.40        6.66      1.24 o 
   1   4   9       24.32       24.73      1.92 o 
   2   4   9        7.67        5.87      1.75 o 
   3   4   9        0.00        0.09      0.47 o 
   4   4   9       10.78       10.16      0.96 o 
   5   4   9       30.86       28.68      1.60 o 
   6   4   9        0.28       -0.75      0.86 o 
   7   4   9        1.86        2.40      1.05 o 
  -9   5   9        0.69       -0.65      1.14 o 
  -8   5   9        1.28        1.03      0.92 o 
  -7   5   9        1.67        3.25      0.94 o 
  -6   5   9        0.44        0.52      0.76 o 
  -5   5   9       55.94       61.08      2.32 o 
  -4   5   9      170.84      157.67      3.06 o 
  -3   5   9       10.22        9.28      0.93 o 
  -2   5   9      525.13      499.39      4.90 o 
  -1   5   9      280.67      290.41      3.36 o 
   0   5   9       92.34       76.24      2.02 o 
   1   5   9        0.55       -0.50      1.00 o 
   2   5   9      379.09      337.56      5.61 o 
   3   5   9       55.50       52.69      1.73 o 
   4   5   9      105.14      108.19      2.20 o 
   5   5   9       21.70       17.03      1.48 o 
   6   5   9        0.83        0.96      1.09 o 
   7   5   9        1.16        0.92      1.33 o 
  -9   6   9        0.66        0.00      1.25 o 
  -8   6   9        2.80        1.04      1.07 o 
  -7   6   9        0.46        0.70      0.79 o 
  -6   6   9       43.15       40.40      1.84 o 
  -5   6   9        5.10        4.67      0.91 o 
  -4   6   9        9.91        6.45      0.94 o 
  -3   6   9       24.59       24.14      1.30 o 
  -2   6   9        1.00        0.55      0.47 o 
  -1   6   9        0.00       -0.14      0.51 o 
   0   6   9        0.26        0.72      0.77 o 
   1   6   9        0.24        0.32      0.66 o 
   2   6   9        4.41        3.41      0.89 o 
   3   6   9       32.36       25.92      2.19 o 
   4   6   9       70.78       63.00      2.01 o 
   5   6   9       24.14       21.76      1.64 o 
   6   6   9        2.10        1.71      0.98 o 
   7   6   9       19.63       20.01      1.88 o 
  -8   7   9        1.19        0.33      1.10 o 
  -7   7   9       16.53       17.96      2.60 o 
  -6   7   9        1.00        1.14      0.87 o 
  -5   7   9        0.10        0.64      0.72 o 
  -4   7   9       17.43       14.29      1.19 o 
  -3   7   9       59.00       52.55      1.83 o 
  -2   7   9        4.27        4.14      0.76 o 
  -1   7   9       15.57       23.20      1.11 o 
   0   7   9      202.80      201.84      5.30 o 
   1   7   9        7.21        4.57      1.14 o 
   2   7   9      112.68      106.62      4.28 o 
   3   7   9       35.19       32.45      1.82 o 
   4   7   9        1.49        0.86      0.86 o 
   5   7   9        0.58        0.53      1.28 o 
   6   7   9       50.43       53.42      3.60 o 
  -8   8   9        1.66        1.24      1.21 o 
  -7   8   9        4.45        6.53      1.69 o 
  -6   8   9       15.50       14.86      1.41 o 
  -5   8   9       20.70       20.41      1.45 o 
  -4   8   9        1.06        0.31      0.69 o 
  -3   8   9       32.30       32.28      1.55 o 
  -2   8   9       15.68       15.95      1.17 o 
  -1   8   9        0.59        1.21      0.83 o 
   0   8   9       43.43       50.78      2.08 o 
   1   8   9       11.87       13.82      1.31 o 
   2   8   9        2.20        1.12      1.05 o 
   3   8   9        0.17       -0.10      0.97 o 
   4   8   9        6.70        5.86      1.19 o 
   5   8   9        2.30        1.84      1.00 o 
   6   8   9       34.26       29.61      2.94 o 
  -8   9   9        3.82        4.19      1.47 o 
  -7   9   9        4.06        2.44      1.94 o 
  -6   9   9        2.19        1.64      1.30 o 
  -5   9   9      104.40      105.90      2.89 o 
  -4   9   9       43.13       46.01      4.35 o 
  -3   9   9       41.41       37.92      1.95 o 
  -2   9   9       22.23       18.95      1.29 o 
  -1   9   9       15.30        8.14      1.81 o 
   0   9   9      214.97      189.21      3.40 o 
   1   9   9        3.30        4.32      0.99 o 
   2   9   9        4.23        4.69      1.02 o 
   3   9   9        2.27        1.16      0.88 o 
   4   9   9        1.37        1.60      1.18 o 
   5   9   9        5.30        4.47      1.21 o 
   6   9   9        0.53        2.11      1.57 o 
  -7  10   9        2.32        0.32      1.20 o 
  -6  10   9       11.84        9.48      1.33 o 
  -5  10   9       12.78       13.25      1.37 o 
  -4  10   9       25.58       19.44      1.79 o 
  -3  10   9       12.02       13.14      1.25 o 
  -2  10   9       13.23       14.09      1.48 o 
  -1  10   9        0.86       -1.11      1.11 o 
   0  10   9        2.14        1.92      0.75 o 
   1  10   9       16.81       20.07      1.58 o 
   2  10   9       83.46       82.30      3.39 o 
   3  10   9        5.43        3.70      1.12 o 
   4  10   9        2.94        2.87      1.08 o 
   5  10   9        2.55        1.92      1.12 o 
  -7  11   9        0.14        0.96      1.24 o 
  -6  11   9        1.55        1.46      1.04 o 
  -5  11   9        0.66       -0.24      1.00 o 
  -4  11   9       55.98       65.07      2.39 o 
  -3  11   9        1.36        1.64      0.85 o 
  -2  11   9        0.69        0.59      0.94 o 
  -1  11   9        9.48        7.56      1.96 o 
   0  11   9        9.11        9.07      2.89 o 
   1  11   9       39.11       34.89      2.02 o 
   2  11   9       50.93       59.03      2.62 o 
   3  11   9       56.61       55.05      2.63 o 
   4  11   9       22.33       22.23      2.01 o 
   5  11   9       29.44       28.79      2.29 o 
  -6  12   9        2.42        3.43      1.41 o 
  -5  12   9        0.90        1.83      1.56 o 
  -4  12   9        0.87        2.84      1.02 o 
  -3  12   9        1.60        0.64      0.83 o 
  -2  12   9       11.65       10.04      2.23 o 
  -1  12   9        1.81        2.55      1.68 o 
   0  12   9        3.41        5.64      1.35 o 
   1  12   9        0.79        1.08      0.84 o 
   2  12   9        1.18        0.42      1.01 o 
   3  12   9        9.54        8.98      1.57 o 
   4  12   9        0.79       -0.95      1.62 o 
  -5  13   9        1.25        1.67      1.02 o 
  -4  13   9       49.48       49.46      2.31 o 
  -3  13   9       25.79       31.85      2.98 o 
  -2  13   9       50.73       56.34      4.02 o 
  -1  13   9        7.44        8.24      2.16 o 
   0  13   9       14.56       16.05      1.90 o 
   1  13   9        2.48        3.02      1.81 o 
   2  13   9       39.57       36.44      3.86 o 
   3  13   9        5.19        3.65      2.13 o 
  -4  14   9        0.21        1.17      1.04 o 
  -3  14   9        4.86        4.75      1.54 o 
  -2  14   9        5.23        2.71      1.94 o 
  -1  14   9        1.24        2.99      1.84 o 
   0  14   9        1.67        0.28      1.28 o 
   1  14   9        0.10       -1.12      1.12 o 
   2  14   9        2.97        3.11      1.44 o 
  -2  15   9       19.39       19.42      2.88 o 
  -1  15   9        2.90        4.72      2.15 o 
   0  15   9        3.19        3.65      1.64 o 
  -8   0  10      127.90      134.13      3.92 o 
  -6   0  10        8.35        7.91      1.21 o 
  -4   0  10       79.89       75.23      2.54 o 
  -2   0  10      187.00      168.13      9.25 o 
   0   0  10       64.94       70.10      2.92 o 
   2   0  10        0.71        1.24      0.91 o 
   4   0  10        3.39        4.49      1.35 o 
   6   0  10        1.76        0.31      1.25 o 
  -9   1  10        0.00        0.97      0.97 o 
  -8   1  10       15.56       15.27      1.44 o 
  -7   1  10       11.76       10.38      1.00 o 
  -6   1  10        4.86        3.21      0.90 o 
  -5   1  10       47.11       42.94      1.41 o 
  -4   1  10       27.30       30.48      1.14 o 
  -3   1  10       17.26       16.16      0.85 o 
  -2   1  10      383.23      346.25      3.69 o 
  -1   1  10      172.90      168.28      4.46 o 
   0   1  10      275.61      319.91      5.94 o 
   1   1  10        9.55       11.80      0.71 o 
   2   1  10        7.20        7.62      0.79 o 
   3   1  10       48.97       45.57      1.97 o 
   4   1  10      285.00      272.80      5.19 o 
   5   1  10       13.40       15.42      1.21 o 
   6   1  10       19.31       19.85      1.37 o 
   7   1  10        0.20       -0.69      0.69 o 
  -9   2  10        0.09        1.42      0.96 o 
  -8   2  10       52.74       47.49      2.10 o 
  -7   2  10        0.78       -0.28      0.71 o 
  -6   2  10       17.03       14.69      1.36 o 
  -5   2  10      123.10      121.45      2.73 o 
  -4   2  10       80.76       76.88      1.69 o 
  -3   2  10      141.36      137.03      2.16 o 
  -2   2  10        1.47        1.08      0.49 o 
  -1   2  10       17.30       12.00      0.86 o 
   0   2  10       15.85       13.77      1.06 o 
   1   2  10       69.55       68.73      2.20 o 
   2   2  10        1.83        0.90      0.77 o 
   3   2  10      123.65      117.07      3.12 o 
   4   2  10       11.94       15.97      1.14 o 
   5   2  10       15.07       13.38      1.14 o 
   6   2  10        6.53        7.73      1.04 o 
   7   2  10        1.34        1.20      1.52 o 
  -9   3  10        2.07        2.78      1.12 o 
  -8   3  10        1.35        0.53      0.86 o 
  -7   3  10        5.33        4.32      0.99 o 
  -6   3  10        4.98        4.71      0.93 o 
  -5   3  10      127.65      122.52      2.77 o 
  -4   3  10       39.50       41.10      1.62 o 
  -3   3  10      379.24      363.78      4.80 o 
  -2   3  10        7.75        8.56      0.71 o 
  -1   3  10       65.88       75.84      2.77 o 
   0   3  10       80.30       82.48      2.58 o 
   1   3  10      200.58      190.75      5.52 o 
   2   3  10      206.99      212.67      4.25 o 
   3   3  10       95.19       83.04      4.14 o 
   4   3  10       49.38       49.55      1.72 o 
   5   3  10      104.97      108.29      2.61 o 
   6   3  10        1.81        2.16      1.26 o 
   7   3  10        4.92        2.87      1.31 o 
  -9   4  10        3.76        3.58      1.15 o 
  -8   4  10        0.02        1.01      0.87 o 
  -7   4  10       24.49       25.21      1.66 o 
  -6   4  10       15.11       16.56      1.36 o 
  -5   4  10      373.64      348.19      5.07 o 
  -4   4  10        9.06        9.09      1.01 o 
  -3   4  10      371.44      354.19      4.00 o 
  -2   4  10       10.15       10.96      0.76 o 
  -1   4  10       17.08       19.89      1.05 o 
   0   4  10       97.17       94.65      2.01 o 
   1   4  10       10.18        9.37      1.54 o 
   2   4  10       33.23       26.86      2.25 o 
   3   4  10       13.15       14.10      1.14 o 
   4   4  10        0.18       -0.18      0.56 o 
   5   4  10       12.40       14.52      1.30 o 
   6   4  10        1.70        1.22      1.07 o 
   7   4  10        5.01        6.63      1.38 o 
  -9   5  10        1.59        2.56      1.38 o 
  -8   5  10        0.16       -0.44      0.86 o 
  -7   5  10       29.78       28.65      1.76 o 
  -6   5  10        1.00        0.81      0.79 o 
  -5   5  10       30.73       32.09      1.65 o 
  -4   5  10        0.26        0.79      0.68 o 
  -3   5  10        1.55        0.31      0.59 o 
  -2   5  10      109.47      115.20      2.06 o 
  -1   5  10       20.52       20.01      0.94 o 
   0   5  10        0.79        1.64      0.92 o 
   1   5  10       71.99       63.08      3.13 o 
   2   5  10       56.62       56.19      2.21 o 
   3   5  10       65.51       62.72      2.42 o 
   4   5  10        0.67        0.71      0.60 o 
   5   5  10        4.39        5.84      1.14 o 
   6   5  10        7.96        7.28      1.76 o 
   7   5  10        2.70        0.92      1.08 o 
  -8   6  10        3.49        3.26      1.12 o 
  -7   6  10        0.25       -0.45      0.82 o 
  -6   6  10       24.75       27.00      1.66 o 
  -5   6  10       17.46       14.30      1.27 o 
  -4   6  10       16.75       15.67      1.24 o 
  -3   6  10        0.38        2.80      0.77 o 
  -2   6  10       61.50       59.67      1.52 o 
  -1   6  10       36.27       29.53      1.12 o 
   0   6  10       16.26       15.75      1.67 o 
   1   6  10        2.28        0.66      1.02 o 
   2   6  10       36.09       37.18      1.91 o 
   3   6  10       65.88       60.60      1.92 o 
   4   6  10        2.59        2.20      0.75 o 
   5   6  10       14.98       12.98      2.17 o 
   6   6  10        5.88        8.05      3.07 o 
  -8   7  10        3.17        4.14      1.15 o 
  -7   7  10        0.12       -0.83      0.83 o 
  -6   7  10        7.76        5.90      1.09 o 
  -5   7  10        0.09        0.26      0.73 o 
  -4   7  10        3.61        3.61      0.87 o 
  -3   7  10        6.41       10.10      1.07 o 
  -2   7  10        4.82        7.74      0.94 o 
  -1   7  10       17.22       15.55      1.23 o 
   0   7  10        4.49        5.39      1.20 o 
   1   7  10        0.03        0.58      0.73 o 
   2   7  10       69.66       69.63      2.55 o 
   3   7  10       44.30       45.66      2.42 o 
   4   7  10        0.02       -0.10      0.78 o 
   5   7  10        0.18        0.72      1.33 o 
   6   7  10       21.02       23.02      2.77 o 
  -8   8  10        1.09        0.95      1.27 o 
  -7   8  10        9.50        9.22      1.32 o 
  -6   8  10        1.28        0.41      0.89 o 
  -5   8  10        0.04       -0.30      0.75 o 
  -4   8  10       46.78       50.17      1.97 o 
  -3   8  10       22.93       25.14      1.78 o 
  -2   8  10        2.00        0.67      0.79 o 
  -1   8  10        7.07        8.39      1.08 o 
   0   8  10        9.18        8.51      1.43 o 
   1   8  10        8.79        7.74      1.55 o 
   2   8  10       24.63       24.38      2.54 o 
   3   8  10        6.22        3.99      1.06 o 
   4   8  10        0.00        0.15      1.24 o 
   5   8  10        2.10        3.38      1.50 o 
   6   8  10        6.16        6.44      2.03 o 
  -7   9  10        0.94       -0.10      0.90 o 
  -6   9  10        2.49        2.14      1.00 o 
  -5   9  10       25.56       25.55      1.69 o 
  -4   9  10        6.75        7.40      1.10 o 
  -3   9  10        7.76        6.16      1.33 o 
  -2   9  10       18.94       20.83      1.38 o 
  -1   9  10       87.47       94.36      4.38 o 
   0   9  10       24.91       30.37      1.91 o 
   1   9  10       69.58       67.83      5.15 o 
   2   9  10        1.74        2.59      0.95 o 
   3   9  10       43.26       44.45      2.88 o 
   4   9  10       14.67       16.57      5.26 o 
   5   9  10       34.67       33.72      2.27 o 
  -7  10  10        0.09        1.79      1.23 o 
  -6  10  10       59.95       62.90      3.05 o 
  -5  10  10        4.42        5.28      1.14 o 
  -4  10  10        0.18        0.69      0.82 o 
  -3  10  10        4.57        4.80      0.98 o 
  -2  10  10        1.16        0.60      1.03 o 
  -1  10  10       20.16       25.28      2.71 o 
   0  10  10       67.07       75.90      3.04 o 
   1  10  10       92.80       94.40      3.24 o 
   2  10  10       10.41        9.40      2.16 o 
   3  10  10        0.73        0.19      0.87 o 
   4  10  10        0.11       -0.89      0.89 o 
   5  10  10        0.51       -0.19      1.01 o 
  -6  11  10       22.81       18.81      1.75 o 
  -5  11  10        1.98        2.53      1.18 o 
  -4  11  10       19.15       19.71      1.97 o 
  -3  11  10        0.90        1.47      0.90 o 
  -2  11  10        0.31        0.05      0.99 o 
  -1  11  10        2.86        4.12      1.81 o 
   0  11  10        0.05       -0.43      1.01 o 
   1  11  10       52.89       54.71      4.90 o 
   2  11  10       28.49       29.66      2.08 o 
   3  11  10       49.93       52.66      2.66 o 
   4  11  10        4.54        2.81      1.24 o 
  -5  12  10        0.93        1.92      0.99 o 
  -4  12  10       11.66       13.92      1.51 o 
  -3  12  10       14.02       14.85      1.47 o 
  -2  12  10        4.84        3.02      1.88 o 
  -1  12  10       10.33        9.48      2.30 o 
   0  12  10        4.36        2.14      1.27 o 
   1  12  10        7.73        6.57      1.30 o 
   2  12  10        9.62       11.08      1.62 o 
   3  12  10        0.51       -0.97      1.07 o 
   4  12  10        1.24       -0.20      1.06 o 
  -5  13  10        0.01        0.18      1.00 o 
  -4  13  10        1.63        0.42      1.14 o 
  -3  13  10        9.54        8.15      1.64 o 
  -2  13  10        1.08        5.09      2.01 o 
  -1  13  10       25.05       25.86      3.14 o 
   0  13  10        3.53        4.46      1.46 o 
   1  13  10        1.79        1.16      1.34 o 
   2  13  10        2.48        1.63      1.97 o 
   3  13  10        2.29        2.18      2.07 o 
  -3  14  10       11.28       10.29      4.52 o 
  -2  14  10        7.55       10.34      2.56 o 
  -1  14  10       18.28       19.60      3.08 o 
   0  14  10        2.26        2.73      2.11 o 
   1  14  10        7.54        7.69      1.77 o 
  -9   0  11        6.61        8.32      2.45 o 
  -7   0  11      113.27      108.96      3.46 o 
  -5   0  11        5.01        7.24      1.17 o 
  -3   0  11      759.82      745.25      9.51 o 
  -1   0  11      241.65      221.63      5.91 o 
   1   0  11      317.02      310.12      6.97 o 
   3   0  11        3.13        4.26      1.41 o 
   5   0  11        1.48        2.36      1.40 o 
   7   0  11        4.86        5.67      1.81 o 
  -9   1  11        5.50        4.80      1.20 o 
  -8   1  11        3.18        2.20      0.96 o 
  -7   1  11        1.95        1.83      0.88 o 
  -6   1  11        1.17        0.74      0.73 o 
  -5   1  11       10.26       10.44      0.88 o 
  -4   1  11       53.23       50.44      1.67 o 
  -3   1  11       50.98       50.16      1.42 o 
  -2   1  11      132.22      143.04      2.22 o 
  -1   1  11       68.75       67.30      4.99 o 
   0   1  11        5.64        6.07      0.74 o 
   1   1  11       40.75       36.60      1.95 o 
   2   1  11        0.00        0.47      0.65 o 
   3   1  11        0.00        0.23      0.70 o 
   4   1  11        3.36        5.67      1.08 o 
   5   1  11       87.77       86.74      2.99 o 
   6   1  11        4.89        6.52      1.23 o 
   7   1  11        0.69        2.35      1.17 o 
  -9   2  11       16.12       15.43      1.56 o 
  -8   2  11        4.51        4.16      1.06 o 
  -7   2  11       97.56       98.89      2.78 o 
  -6   2  11       13.66       14.63      1.31 o 
  -5   2  11       84.61       71.27      2.17 o 
  -4   2  11      384.64      355.85      7.01 o 
  -3   2  11      173.17      179.60      3.21 o 
  -2   2  11      166.75      168.57      2.46 o 
  -1   2  11       51.60       44.30      1.83 o 
   0   2  11        3.83        3.49      1.06 o 
   1   2  11       11.23       10.55      1.15 o 
   2   2  11      617.67      619.54      8.66 o 
   3   2  11       50.56       51.90      4.27 o 
   4   2  11       38.58       41.86      3.07 o 
   5   2  11       38.43       39.42      2.13 o 
   6   2  11        1.76        1.23      0.75 o 
   7   2  11        0.03       -0.91      0.91 o 
  -9   3  11        0.51        0.68      0.94 o 
  -8   3  11        3.25        2.40      1.04 o 
  -7   3  11        6.16        7.31      1.75 o 
  -6   3  11        0.58        0.62      0.79 o 
  -5   3  11        0.81        1.17      0.95 o 
  -4   3  11        5.44        3.85      0.83 o 
  -3   3  11        1.37        2.33      0.58 o 
  -2   3  11        0.37        0.37      0.47 o 
  -1   3  11       12.31       12.55      1.42 o 
   0   3  11       89.74       81.24      1.95 o 
   1   3  11        0.86        1.67      0.77 o 
   2   3  11      353.57      342.48      5.97 o 
   3   3  11       65.27       65.06      2.45 o 
   4   3  11        6.41        5.84      1.08 o 
   5   3  11        0.25        0.29      0.67 o 
   6   3  11        1.77        1.02      0.90 o 
   7   3  11        0.04       -0.88      0.88 o 
  -8   4  11        0.61        1.45      1.01 o 
  -7   4  11        0.94        2.85      1.05 o 
  -6   4  11       15.51       16.84      1.41 o 
  -5   4  11        3.78        3.71      0.89 o 
  -4   4  11        0.52        1.02      0.74 o 
  -3   4  11       72.27       77.73      1.76 o 
  -2   4  11       13.45       13.03      0.85 o 
  -1   4  11       40.51       35.50      1.39 o 
   0   4  11      221.69      202.07      4.18 o 
   1   4  11      142.63      142.98      4.91 o 
   2   4  11       44.99       39.22      2.82 o 
   3   4  11        0.16        0.35      0.72 o 
   4   4  11       18.04       17.41      1.56 o 
   5   4  11        2.25        3.20      0.84 o 
   6   4  11        0.04       -0.24      1.47 o 
  -8   5  11        4.20        2.89      1.05 o 
  -7   5  11        0.60        0.07      0.86 o 
  -6   5  11       18.52       14.08      1.35 o 
  -5   5  11        3.66        3.70      1.01 o 
  -4   5  11        9.79       12.67      1.39 o 
  -3   5  11       38.59       38.69      1.65 o 
  -2   5  11        6.81        8.63      0.78 o 
  -1   5  11       27.05       25.60      1.10 o 
   0   5  11      253.70      241.00      4.70 o 
   1   5  11        0.61        0.00      0.88 o 
   2   5  11       64.62       62.78      3.37 o 
   3   5  11       23.63       25.96      1.50 o 
   4   5  11       29.89       26.25      2.04 o 
   5   5  11        0.06        0.63      0.86 o 
   6   5  11        2.16       -0.09      0.94 o 
  -8   6  11        0.12       -0.89      0.89 o 
  -7   6  11        9.25        9.80      1.33 o 
  -6   6  11       12.78       12.63      1.34 o 
  -5   6  11       36.32       30.62      1.68 o 
  -4   6  11        0.00       -0.22      0.65 o 
  -3   6  11       20.86       16.78      1.26 o 
  -2   6  11        6.63        8.77      0.80 o 
  -1   6  11       25.33       17.05      0.97 o 
   0   6  11      260.29      246.45      6.53 o 
   1   6  11       16.18       21.76      2.10 o 
   2   6  11       21.69       19.97      2.20 o 
   3   6  11        1.49        1.10      0.94 o 
   4   6  11       33.80       37.03      2.07 o 
   5   6  11        0.00        0.83      1.31 o 
   6   6  11        3.71        2.11      1.63 o 
  -8   7  11        0.75        1.18      1.34 o 
  -7   7  11        4.15        3.91      1.07 o 
  -6   7  11        3.32        2.09      0.95 o 
  -5   7  11        6.42        8.56      1.17 o 
  -4   7  11        0.54        0.26      0.75 o 
  -3   7  11        0.24        0.68      0.70 o 
  -2   7  11        0.09        0.32      0.61 o 
  -1   7  11        2.13        1.06      0.67 o 
   0   7  11        2.97        0.11      0.95 o 
   1   7  11        3.10        2.87      1.24 o 
   2   7  11        5.14        3.65      1.42 o 
   3   7  11        3.70        1.99      0.75 o 
   4   7  11        6.22        5.99      1.93 o 
   5   7  11        8.14        7.99      1.88 o 
  -7   8  11        5.91        5.77      1.81 o 
  -6   8  11        0.50       -0.79      0.79 o 
  -5   8  11        8.47       10.41      1.26 o 
  -4   8  11       40.55       42.30      2.22 o 
  -3   8  11        2.27        2.76      1.69 o 
  -2   8  11        2.38        4.46      0.90 o 
  -1   8  11       41.00       46.80      2.02 o 
   0   8  11       14.86       16.29      1.84 o 
   1   8  11       48.45       41.64      2.71 o 
   2   8  11       10.01       10.49      1.37 o 
   3   8  11        6.22        5.91      1.19 o 
   4   8  11        0.48        1.65      0.94 o 
   5   8  11        0.01       -1.07      1.07 o 
  -7   9  11        0.01       -0.68      0.98 o 
  -6   9  11       10.89        8.03      1.31 o 
  -5   9  11        0.18        0.24      0.94 o 
  -4   9  11        2.08        2.28      1.14 o 
  -3   9  11        4.09        4.99      1.00 o 
  -2   9  11       26.60       28.25      2.11 o 
  -1   9  11        5.05        5.32      1.82 o 
   0   9  11       37.71       37.55      1.97 o 
   1   9  11       78.01       75.83      2.78 o 
   2   9  11        8.27        5.01      1.16 o 
   3   9  11       12.36       12.43      1.54 o 
   4   9  11        2.23        3.96      1.23 o 
   5   9  11        0.04       -1.14      1.14 o 
  -6  10  11        5.67        6.24      1.28 o 
  -5  10  11       33.52       36.85      2.05 o 
  -4  10  11        8.38        8.53      1.25 o 
  -3  10  11        0.28       -0.94      0.94 o 
  -2  10  11       38.33       38.30      5.03 o 
  -1  10  11        0.40        0.00      1.40 o 
   0  10  11      113.78      115.78      3.35 o 
   1  10  11       18.97       18.45      1.68 o 
   2  10  11       23.47       23.94      1.93 o 
   3  10  11        2.16        1.82      1.40 o 
   4  10  11        2.90        2.60      1.12 o 
  -6  11  11        0.01        0.53      1.03 o 
  -5  11  11        0.16        1.83      1.00 o 
  -4  11  11        0.60        0.05      0.91 o 
  -3  11  11       21.86       20.26      2.17 o 
  -2  11  11        7.15        7.74      1.60 o 
  -1  11  11       16.26       18.90      2.71 o 
   0  11  11       19.64       20.10      2.84 o 
   1  11  11        0.07        0.00      0.89 o 
   2  11  11       21.58       24.19      2.31 o 
   3  11  11        0.05       -0.96      0.96 o 
   4  11  11        3.67        6.81      1.46 o 
  -5  12  11       34.34       41.85      2.25 o 
  -4  12  11        9.84       12.07      1.47 o 
  -3  12  11        4.81        5.08      1.48 o 
  -2  12  11       18.03       19.97      2.14 o 
  -1  12  11        0.27        2.01      1.82 o 
   0  12  11       40.93       39.68      3.57 o 
   1  12  11        1.97        2.61      1.27 o 
   2  12  11        0.60        1.27      1.10 o 
   3  12  11        3.57        2.16      1.23 o 
  -4  13  11        0.68       -0.26      1.04 o 
  -3  13  11        1.25        1.56      1.34 o 
  -2  13  11        0.04       -1.52      1.64 o 
  -1  13  11        0.11        1.72      1.92 o 
   0  13  11       13.01       13.47      2.65 o 
   1  13  11        0.98       -0.18      1.23 o 
   2  13  11        0.01        0.70      1.11 o 
  -2  14  11       23.95       24.75      3.09 o 
  -1  14  11       13.43       15.63      2.85 o 
   0  14  11        8.60        7.66      2.49 o 
  -8   0  12        8.87       14.19      2.79 o 
  -6   0  12       65.37       60.48      2.61 o 
  -4   0  12      154.62      142.30      3.47 o 
  -2   0  12     1271.65     1200.28     13.85 o 
   0   0  12      111.42      116.76      3.57 o 
   2   0  12      105.63       96.76      4.27 o 
   4   0  12      301.09      305.76      8.41 o 
   6   0  12        0.53        0.57      1.28 o 
  -8   1  12        2.96        1.51      0.99 o 
  -7   1  12        2.48        1.67      1.07 o 
  -6   1  12        0.71        0.48      0.81 o 
  -5   1  12       18.97       20.11      1.37 o 
  -4   1  12        3.70        3.08      0.67 o 
  -3   1  12        3.35        3.77      0.67 o 
  -2   1  12       24.61       25.39      1.11 o 
  -1   1  12       30.93       32.02      1.40 o 
   0   1  12       10.56       10.90      0.95 o 
   1   1  12       57.59       56.63      2.13 o 
   2   1  12       51.92       45.32      3.14 o 
   3   1  12        1.52       -0.37      0.72 o 
   4   1  12       16.30       19.37      1.70 o 
   5   1  12       12.40       11.46      1.47 o 
   6   1  12        0.00       -0.21      0.90 o 
  -8   2  12       13.59       15.98      1.55 o 
  -7   2  12        0.02       -0.79      0.79 o 
  -6   2  12        2.60        2.95      0.92 o 
  -5   2  12       69.33       74.77      2.89 o 
  -4   2  12        4.20        3.14      0.81 o 
  -3   2  12        5.24        4.74      0.86 o 
  -2   2  12      472.69      434.84      5.09 o 
  -1   2  12        5.54        4.86      0.75 o 
   0   2  12       84.23       81.18      2.03 o 
   1   2  12       24.41       27.86      1.40 o 
   2   2  12        0.71       -0.58      1.04 o 
   3   2  12       25.26       23.35      2.45 o 
   4   2  12        2.94        4.38      1.08 o 
   5   2  12        0.20       -0.48      0.83 o 
   6   2  12        0.99        0.85      1.04 o 
  -8   3  12        4.25        5.22      1.19 o 
  -7   3  12        3.19        2.57      1.00 o 
  -6   3  12        2.27        2.00      0.89 o 
  -5   3  12       12.68       14.91      1.32 o 
  -4   3  12        0.20        0.34      0.66 o 
  -3   3  12       13.66       15.39      0.97 o 
  -2   3  12        3.25        3.02      0.64 o 
  -1   3  12        1.04        1.52      0.69 o 
   0   3  12       44.17       47.50      2.11 o 
   1   3  12        0.02        0.90      0.79 o 
   2   3  12        1.11        0.47      0.65 o 
   3   3  12        0.62        0.33      0.78 o 
   4   3  12        0.96       -0.21      0.81 o 
   5   3  12       31.08       30.76      2.05 o 
   6   3  12        1.42        0.91      1.50 o 
  -8   4  12       21.76       24.38      2.27 o 
  -7   4  12        3.97        2.78      1.02 o 
  -6   4  12        0.86        1.12      0.81 o 
  -5   4  12      117.59      107.91      2.80 o 
  -4   4  12        1.55        1.30      0.76 o 
  -3   4  12        1.77        3.02      0.62 o 
  -2   4  12       28.86       30.45      1.86 o 
  -1   4  12       10.48       10.29      0.82 o 
   0   4  12        0.10        0.83      0.74 o 
   1   4  12      375.32      363.36      6.28 o 
   2   4  12       12.85       12.85      1.42 o 
   3   4  12       13.33       12.18      1.43 o 
   4   4  12        0.65       -0.67      0.67 o 
   5   4  12        5.73        5.26      1.19 o 
   6   4  12        7.21        7.11      1.99 o 
  -8   5  12        3.04        3.46      1.15 o 
  -7   5  12       19.41       16.14      1.56 o 
  -6   5  12        1.38        1.27      0.87 o 
  -5   5  12        9.95       10.39      1.21 o 
  -4   5  12        2.14        1.01      0.88 o 
  -3   5  12        1.88        3.92      0.88 o 
  -2   5  12        0.14        0.23      0.71 o 
  -1   5  12        1.96        0.68      0.54 o 
   0   5  12        9.46       10.08      2.61 o 
   1   5  12       21.70       23.46      1.79 o 
   2   5  12       57.35       58.52      3.48 o 
   3   5  12        8.70        7.74      1.26 o 
   4   5  12        1.83        0.60      1.36 o 
   5   5  12        4.05        4.53      1.17 o 
   6   5  12        1.58        0.48      1.52 o 
  -8   6  12        0.02        0.24      1.01 o 
  -7   6  12        0.85        1.21      1.22 o 
  -6   6  12       25.39       20.43      1.63 o 
  -5   6  12        6.69        2.35      0.94 o 
  -4   6  12       14.06       19.20      1.58 o 
  -3   6  12        0.01        0.38      0.69 o 
  -2   6  12       23.26       18.58      1.06 o 
  -1   6  12       54.46       58.77      1.94 o 
   0   6  12       27.85       30.27      1.81 o 
   1   6  12       66.92       56.30      3.26 o 
   2   6  12        7.02        8.01      1.72 o 
   3   6  12       30.78       31.86      2.32 o 
   4   6  12        1.61        1.43      3.31 o 
   5   6  12        0.09        0.24      1.31 o 
  -7   7  12        0.58       -0.15      0.91 o 
  -6   7  12       15.06       16.28      2.34 o 
  -5   7  12        0.01        0.01      0.80 o 
  -4   7  12        4.27        3.37      1.10 o 
  -3   7  12        0.22       -0.15      0.69 o 
  -2   7  12        2.15        2.42      0.80 o 
  -1   7  12        0.72        0.57      0.67 o 
   0   7  12       12.00       11.02      1.43 o 
   1   7  12       11.13       10.03      1.79 o 
   2   7  12        4.13        1.91      1.21 o 
   3   7  12        4.82        5.06      1.33 o 
   4   7  12        1.12        0.66      0.92 o 
   5   7  12       12.31       13.37      2.46 o 
  -7   8  12        0.12        0.48      0.98 o 
  -6   8  12        9.30       10.33      1.41 o 
  -5   8  12        0.20        1.12      0.87 o 
  -4   8  12       18.54       13.33      1.32 o 
  -3   8  12        0.13        0.01      0.79 o 
  -2   8  12       51.66       43.84      2.43 o 
  -1   8  12       39.42       47.49      1.85 o 
   0   8  12       25.28       26.58      2.31 o 
   1   8  12       39.90       31.93      2.64 o 
   2   8  12        0.13        0.38      1.07 o 
   3   8  12        2.47        4.93      1.23 o 
   4   8  12        5.49        0.53      1.43 o 
  -7   9  12        1.72        1.72      1.96 o 
  -6   9  12        1.44        1.06      1.03 o 
  -5   9  12       10.42       11.02      1.39 o 
  -4   9  12        0.46        0.43      0.87 o 
  -3   9  12       13.53       14.84      1.41 o 
  -2   9  12        6.05       10.18      1.58 o 
  -1   9  12        0.72        3.14      1.23 o 
   0   9  12        0.00        0.33      1.22 o 
   1   9  12       14.22       10.71      1.89 o 
   2   9  12        3.85        3.62      1.09 o 
   3   9  12        1.68        1.97      0.99 o 
   4   9  12        0.77        1.26      1.04 o 
  -6  10  12        0.67       -0.90      0.94 o 
  -5  10  12        7.23       12.11      1.49 o 
  -4  10  12        0.61        0.49      0.93 o 
  -3  10  12        0.16        0.96      0.89 o 
  -2  10  12       25.48       30.05      2.32 o 
  -1  10  12       63.38       76.21      5.43 o 
   0  10  12       26.59       33.26      3.33 o 
   1  10  12       21.36       26.74      2.54 o 
   2  10  12        3.40        3.19      1.48 o 
   3  10  12        0.29       -0.90      1.07 o 
   4  10  12        4.90        1.97      2.41 o 
  -5  11  12        0.47       -0.32      0.97 o 
  -4  11  12       15.30       16.58      1.66 o 
  -3  11  12        0.31       -0.79      2.21 o 
  -2  11  12        3.82        5.98      1.56 o 
  -1  11  12        2.48        1.16      1.68 o 
   0  11  12        5.85        1.97      1.77 o 
   1  11  12        5.35        5.43      1.58 o 
   2  11  12        5.57        2.99      1.24 o 
   3  11  12        1.01       -0.21      2.47 o 
  -4  12  12       18.54       21.07      1.79 o 
  -3  12  12        4.11        2.38      1.39 o 
  -2  12  12        0.82        0.26      1.25 o 
  -1  12  12       10.42       12.22      2.60 o 
   0  12  12       10.82        8.90      2.51 o 
   1  12  12       44.95       47.56      4.04 o 
   2  12  12       17.18       20.29      2.30 o 
  -3  13  12        1.73        0.71      1.35 o 
  -2  13  12        0.89       -1.31      1.53 o 
  -1  13  12        1.05       -0.33      1.64 o 
   0  13  12        0.43        1.34      1.79 o 
  -7   0  13        6.75        8.45      2.18 o 
  -5   0  13        0.56        2.37      2.18 o 
  -3   0  13      134.39      130.27      3.37 o 
  -1   0  13        4.52        4.33      1.44 o 
   1   0  13        0.69        1.28      1.11 o 
   3   0  13      356.75      352.24      9.37 o 
   5   0  13       55.95       64.86      4.02 o 
  -8   1  13        0.15       -0.13      1.53 o 
  -7   1  13        0.01       -0.28      0.83 o 
  -6   1  13       14.50       12.95      1.32 o 
  -5   1  13        2.67        3.02      0.85 o 
  -4   1  13       25.73       28.66      2.04 o 
  -3   1  13        8.33        8.53      1.06 o 
  -2   1  13       14.82       15.38      0.98 o 
  -1   1  13        7.15        7.06      0.92 o 
   0   1  13      141.88      146.20      2.55 o 
   1   1  13        6.44        6.04      1.09 o 
   2   1  13        9.43       10.90      1.34 o 
   3   1  13       14.36       13.95      1.81 o 
   4   1  13        2.86        0.71      0.87 o 
   5   1  13        4.82        5.59      1.26 o 
   6   1  13        0.82        2.40      1.94 o 
  -8   2  13        1.02        0.04      0.89 o 
  -7   2  13        2.59        1.02      0.92 o 
  -6   2  13       25.69       20.23      2.34 o 
  -5   2  13        1.37        0.53      0.74 o 
  -4   2  13       30.80       28.68      1.55 o 
  -3   2  13       25.59       25.89      1.45 o 
  -2   2  13       21.44       21.28      1.11 o 
  -1   2  13       88.09       89.27      2.29 o 
   0   2  13      377.94      373.67      6.98 o 
   1   2  13       74.69       75.32      2.23 o 
   2   2  13       13.93       15.12      1.52 o 
   3   2  13      161.73      156.63      4.17 o 
   4   2  13        2.07        2.02      0.99 o 
   5   2  13       20.01       21.54      3.20 o 
   6   2  13       17.39       15.74      1.79 o 
  -8   3  13        6.13        6.94      1.30 o 
  -7   3  13       21.06       20.80      1.68 o 
  -6   3  13       26.68       26.32      2.70 o 
  -5   3  13       18.23       17.70      1.44 o 
  -4   3  13       44.09       40.13      2.24 o 
  -3   3  13       15.30       13.31      0.99 o 
  -2   3  13        4.69        5.14      0.75 o 
  -1   3  13      111.85      109.01      2.50 o 
   0   3  13       15.07       14.16      1.45 o 
   1   3  13        2.23        1.77      1.77 o 
   2   3  13       17.15       15.78      2.01 o 
   3   3  13       22.57       22.83      1.82 o 
   4   3  13        1.20        1.52      1.79 o 
   5   3  13        0.18        0.00      0.86 o 
  -8   4  13        1.05        0.51      0.99 o 
  -7   4  13        9.05        9.67      1.31 o 
  -6   4  13        0.16        0.30      0.80 o 
  -5   4  13        0.07       -0.69      0.71 o 
  -4   4  13        2.97        0.22      0.74 o 
  -3   4  13        4.76        4.02      0.70 o 
  -2   4  13       33.70       26.60      1.22 o 
  -1   4  13       73.77       79.81      2.25 o 
   0   4  13      109.41       96.21      3.07 o 
   1   4  13        8.92        9.68      2.26 o 
   2   4  13        0.76        0.72      0.72 o 
   3   4  13       46.13       46.71      2.34 o 
   4   4  13       22.78       23.88      1.94 o 
   5   4  13        1.66        4.67      2.18 o 
  -8   5  13        8.84        6.23      1.32 o 
  -7   5  13       12.07       11.27      1.44 o 
  -6   5  13        1.81        2.09      1.20 o 
  -5   5  13        8.66        5.79      1.32 o 
  -4   5  13       15.27       11.37      1.22 o 
  -3   5  13        0.48        1.77      0.85 o 
  -2   5  13       13.56       11.77      0.95 o 
  -1   5  13        0.68        0.83      0.67 o 
   0   5  13        0.25        0.95      0.83 o 
   1   5  13       39.38       39.53      2.10 o 
   2   5  13       14.23       14.11      1.28 o 
   3   5  13        0.00       -0.76      0.82 o 
   4   5  13        5.59        5.45      1.24 o 
   5   5  13        0.07       -0.90      0.90 o 
  -7   6  13        0.41        0.57      1.00 o 
  -6   6  13        2.83        2.41      1.01 o 
  -5   6  13        1.06       -0.16      0.81 o 
  -4   6  13        6.00        5.14      1.02 o 
  -3   6  13        4.52        2.49      0.87 o 
  -2   6  13       24.75       22.31      1.42 o 
  -1   6  13       33.42       35.02      1.83 o 
   0   6  13        7.97        9.59      1.33 o 
   1   6  13       16.23       17.08      1.61 o 
   2   6  13       17.71       19.66      2.44 o 
   3   6  13        6.29        6.48      1.30 o 
   4   6  13        0.63        2.32      1.32 o 
   5   6  13        0.99        0.23      1.40 o 
  -7   7  13        1.94        2.36      1.09 o 
  -6   7  13       30.04       32.56      1.99 o 
  -5   7  13       51.95       57.34      2.37 o 
  -4   7  13       25.79       22.83      1.60 o 
  -3   7  13        2.51        4.63      0.98 o 
  -2   7  13        2.19        0.65      1.79 o 
  -1   7  13        6.24        4.41      1.21 o 
   0   7  13        3.71        4.94      1.11 o 
   1   7  13       16.64       16.10      2.17 o 
   2   7  13       19.25       18.02      2.40 o 
   3   7  13        6.22        3.98      1.15 o 
   4   7  13        5.88        7.33      1.34 o 
  -6   8  13       23.55       20.68      1.76 o 
  -5   8  13        8.21        4.44      1.10 o 
  -4   8  13       15.05       13.93      1.74 o 
  -3   8  13       18.83       24.16      1.60 o 
  -2   8  13       40.64       47.60      2.60 o 
  -1   8  13        5.61        7.83      1.50 o 
   0   8  13        3.94        5.13      1.19 o 
   1   8  13        0.48        0.69      1.15 o 
   2   8  13        7.27        6.64      1.70 o 
   3   8  13        3.16        2.34      1.10 o 
   4   8  13        1.01        0.73      1.38 o 
  -6   9  13        5.59        5.18      1.25 o 
  -5   9  13        3.67        4.06      1.18 o 
  -4   9  13        2.38        1.31      0.99 o 
  -3   9  13       11.87       15.01      1.91 o 
  -2   9  13        6.93        8.84      1.55 o 
  -1   9  13        3.14        2.12      1.17 o 
   0   9  13       23.16       22.35      1.94 o 
   1   9  13        6.96        5.54      1.68 o 
   2   9  13        1.87        0.38      1.21 o 
   3   9  13        0.55       -0.30      0.94 o 
  -5  10  13        1.39        1.22      1.07 o 
  -4  10  13        0.44        0.94      0.94 o 
  -3  10  13        0.19        0.96      1.21 o 
  -2  10  13       26.96       25.14      2.27 o 
  -1  10  13        7.65       10.25      1.73 o 
   0  10  13       36.57       47.32      3.95 o 
   1  10  13       25.07       25.56      2.56 o 
   2  10  13        2.24        2.74      1.55 o 
   3  10  13        0.45        0.08      1.31 o 
  -4  11  13        1.36        0.62      1.28 o 
  -3  11  13        0.01        0.69      1.89 o 
  -2  11  13        3.50        3.28      1.73 o 
  -1  11  13       12.07       12.77      1.91 o 
   0  11  13        2.73        2.51      2.06 o 
   1  11  13        0.00       -0.10      1.07 o 
   2  11  13        0.34        0.40      1.35 o 
  -3  12  13        1.78        1.44      1.38 o 
  -2  12  13       24.88       25.13      2.52 o 
  -1  12  13        9.50        9.79      1.83 o 
   0  12  13       15.31       14.84      2.89 o 
   1  12  13       11.69       13.19      2.79 o 
  -8   0  14        0.47       -1.45      1.45 o 
  -6   0  14        4.72        6.57      2.01 o 
  -4   0  14        7.97        8.04      2.02 o 
  -2   0  14       12.21       14.95      1.48 o 
   0   0  14       19.13       17.90      1.80 o 
   2   0  14       68.18       71.60      4.05 o 
   4   0  14       69.45       71.62      4.23 o 
  -8   1  14       12.60       10.65      1.88 o 
  -7   1  14        0.02       -0.54      1.07 o 
  -6   1  14        2.31        1.92      0.93 o 
  -5   1  14        1.12        1.63      0.84 o 
  -4   1  14       40.74       37.96      2.47 o 
  -3   1  14       77.36       76.40      2.30 o 
  -2   1  14      103.94      101.41      2.55 o 
  -1   1  14       29.73       31.75      2.47 o 
   0   1  14       51.48       56.75      3.07 o 
   1   1  14       46.92       45.51      2.31 o 
   2   1  14       55.91       55.43      2.58 o 
   3   1  14        0.91        3.28      1.10 o 
   4   1  14        8.56       11.87      1.61 o 
   5   1  14        0.69        1.70      1.06 o 
  -8   2  14        1.29       -0.48      1.14 o 
  -7   2  14        0.13       -0.90      0.95 o 
  -6   2  14        0.64        0.58      0.85 o 
  -5   2  14        0.49        1.22      0.82 o 
  -4   2  14        6.83        5.85      1.01 o 
  -3   2  14        0.00       -0.86      0.91 o 
  -2   2  14       13.15       12.71      1.02 o 
  -1   2  14        4.54        6.86      0.96 o 
   0   2  14       11.82       11.46      2.32 o 
   1   2  14      102.92      101.26      4.63 o 
   2   2  14        0.17        1.91      0.92 o 
   3   2  14       34.98       33.14      2.67 o 
   4   2  14       25.67       27.39      2.09 o 
   5   2  14        6.90        6.37      1.38 o 
  -7   3  14        3.27        2.32      1.06 o 
  -6   3  14        0.52       -0.04      0.87 o 
  -5   3  14        1.92        3.02      0.95 o 
  -4   3  14        0.06        0.66      0.75 o 
  -3   3  14        4.08        4.00      0.74 o 
  -2   3  14        8.17        8.07      1.42 o 
  -1   3  14       79.84       87.42      2.44 o 
   0   3  14        7.46        5.71      1.18 o 
   1   3  14      133.07      140.65      3.19 o 
   2   3  14       36.41       35.38      3.19 o 
   3   3  14        9.93       10.38      1.50 o 
   4   3  14        1.71        1.81      1.60 o 
   5   3  14        0.34       -0.94      1.66 o 
  -7   4  14        5.22        5.73      1.18 o 
  -6   4  14        0.07       -0.77      0.77 o 
  -5   4  14        1.00        0.15      0.79 o 
  -4   4  14        0.73        0.63      0.87 o 
  -3   4  14        0.02        1.16      0.78 o 
  -2   4  14        5.23        5.40      0.81 o 
  -1   4  14       58.39       49.81      1.93 o 
   0   4  14        0.01        0.24      0.86 o 
   1   4  14       54.49       54.54      2.52 o 
   2   4  14        0.05       -0.65      0.88 o 
   3   4  14        1.66        1.89      1.02 o 
   4   4  14        0.47       -0.11      1.21 o 
   5   4  14       15.60       21.63      2.79 o 
  -7   5  14        2.06        2.78      1.15 o 
  -6   5  14       38.43       39.41      2.72 o 
  -5   5  14        3.00        2.72      1.28 o 
  -4   5  14        4.09        7.30      2.23 o 
  -3   5  14        0.86        0.30      0.94 o 
  -2   5  14       12.66       15.78      1.09 o 
  -1   5  14       63.65       57.00      4.16 o 
   0   5  14       60.75       65.62      2.70 o 
   1   5  14       15.80       16.30      1.67 o 
   2   5  14        4.77        4.50      1.01 o 
   3   5  14       18.12       24.25      2.03 o 
   4   5  14        3.15        1.19      1.07 o 
  -7   6  14        2.25        2.99      1.14 o 
  -6   6  14        3.13        3.89      1.12 o 
  -5   6  14        3.43        3.72      1.19 o 
  -4   6  14        0.31       -0.06      0.79 o 
  -3   6  14        0.28       -0.69      0.69 o 
  -2   6  14        0.16       -0.23      1.05 o 
  -1   6  14       12.32       12.52      1.30 o 
   0   6  14        1.60        2.30      1.00 o 
   1   6  14        2.76        6.13      1.28 o 
   2   6  14        0.43        0.32      0.99 o 
   3   6  14        0.01        1.08      0.98 o 
   4   6  14        2.33        2.93      1.22 o 
  -6   7  14        4.66        4.88      1.22 o 
  -5   7  14       46.62       50.04      3.30 o 
  -4   7  14        0.00       -0.24      0.82 o 
  -3   7  14        2.33        3.31      1.07 o 
  -2   7  14        3.12        3.79      1.27 o 
  -1   7  14        9.82       10.53      1.23 o 
   0   7  14        0.00       -0.62      1.07 o 
   1   7  14        0.34        1.44      1.09 o 
   2   7  14       21.17       23.14      2.71 o 
   3   7  14        1.99        0.38      1.01 o 
   4   7  14        0.15        0.53      1.57 o 
  -6   8  14        0.16       -0.08      1.16 o 
  -5   8  14        2.02        1.34      1.02 o 
  -4   8  14        0.09        0.74      0.90 o 
  -3   8  14        1.73        0.53      2.10 o 
  -2   8  14        0.47        0.64      1.68 o 
  -1   8  14        4.68        5.69      1.44 o 
   0   8  14       18.17       20.21      1.95 o 
   1   8  14       23.62       23.45      2.95 o 
   2   8  14        2.43        2.78      1.46 o 
   3   8  14        0.24        0.01      0.95 o 
  -5   9  14       54.12       59.50      2.54 o 
  -4   9  14        0.05        0.94      1.00 o 
  -3   9  14        0.79        2.48      1.33 o 
  -2   9  14        4.42        4.29      1.37 o 
  -1   9  14        9.42        8.96      1.69 o 
   0   9  14        2.70        3.69      1.05 o 
   1   9  14       28.82       28.65      2.75 o 
   2   9  14        2.94        6.28      1.88 o 
   3   9  14        0.26       -0.16      1.40 o 
  -4  10  14        8.33        9.27      2.58 o 
  -3  10  14        8.19        3.86      1.94 o 
  -2  10  14        0.08        0.68      1.19 o 
  -1  10  14        0.91        0.06      1.20 o 
   0  10  14        0.28        0.08      1.29 o 
   1  10  14        0.13       -0.97      1.22 o 
   2  10  14        4.76        2.12      1.58 o 
  -3  11  14       25.05       29.24      2.55 o 
  -2  11  14       12.81       14.21      2.04 o 
  -1  11  14       10.12       11.74      1.94 o 
   0  11  14       10.65       13.75      2.07 o 
   1  11  14        0.29       -1.76      1.76 o 
  -7   0  15        2.99        3.18      1.98 o 
  -5   0  15       16.92       18.51      2.85 o 
  -3   0  15        7.11        5.64      1.86 o 
  -1   0  15       18.05       21.19      1.42 o 
   1   0  15       80.02       86.65      4.48 o 
   3   0  15       20.43       18.25      2.71 o 
  -7   1  15        0.25        0.78      1.29 o 
  -6   1  15        0.46       -0.26      1.09 o 
  -5   1  15       10.52        8.14      1.61 o 
  -4   1  15       10.63       11.90      1.25 o 
  -3   1  15        2.94        3.16      0.87 o 
  -2   1  15        3.97        4.51      0.83 o 
  -1   1  15       35.28       40.89      1.56 o 
   0   1  15        1.38        0.66      0.78 o 
   1   1  15       10.52       10.54      1.47 o 
   2   1  15        3.58        4.84      1.21 o 
   3   1  15       35.06       42.36      5.27 o 
   4   1  15       10.24       11.08      1.63 o 
  -7   2  15        0.50        0.27      1.16 o 
  -6   2  15        3.24        3.34      1.01 o 
  -5   2  15        0.30       -0.18      0.82 o 
  -4   2  15        0.27       -0.74      0.74 o 
  -3   2  15        2.27        2.65      0.80 o 
  -2   2  15        7.40        8.18      1.08 o 
  -1   2  15        1.47        1.58      0.78 o 
   0   2  15        0.01       -0.12      0.83 o 
   1   2  15        0.07       -0.75      0.84 o 
   2   2  15        1.43        1.50      0.99 o 
   3   2  15        0.28       -0.24      0.88 o 
   4   2  15        0.58        0.21      1.50 o 
  -7   3  15        0.26        2.61      1.30 o 
  -6   3  15        0.25        1.26      0.93 o 
  -5   3  15        7.86        3.46      1.02 o 
  -4   3  15       62.83       64.54      2.83 o 
  -3   3  15      220.09      226.44      3.56 o 
  -2   3  15       11.38       15.17      1.13 o 
  -1   3  15       14.64       15.85      1.33 o 
   0   3  15        2.99        2.97      1.08 o 
   1   3  15        0.23        0.40      0.92 o 
   2   3  15        6.11        2.31      1.14 o 
   3   3  15        9.70       12.24      3.36 o 
   4   3  15       10.40       11.58      1.62 o 
  -7   4  15        2.46        0.65      1.03 o 
  -6   4  15        0.38        1.06      0.92 o 
  -5   4  15        2.51        1.32      1.44 o 
  -4   4  15        7.71        8.74      1.53 o 
  -3   4  15        0.01        0.27      0.78 o 
  -2   4  15        2.21        1.88      0.73 o 
  -1   4  15        0.53        1.54      0.86 o 
   0   4  15        0.14       -0.68      0.87 o 
   1   4  15       42.29       46.76      2.03 o 
   2   4  15        0.54       -0.04      0.90 o 
   3   4  15        7.61        7.53      1.44 o 
   4   4  15       10.87       12.56      1.88 o 
  -6   5  15        4.10        3.32      1.12 o 
  -5   5  15        6.42        4.48      1.13 o 
  -4   5  15        3.60        2.14      0.94 o 
  -3   5  15        8.56       11.76      1.29 o 
  -2   5  15       27.34       26.98      2.63 o 
  -1   5  15        0.28        0.08      0.81 o 
   0   5  15        1.01        0.62      0.91 o 
   1   5  15        1.03        2.09      1.08 o 
   2   5  15        6.99        7.97      2.03 o 
   3   5  15        0.37       -0.55      0.97 o 
   4   5  15        1.25        0.15      1.52 o 
  -6   6  15        5.00        5.33      1.62 o 
  -5   6  15        0.12        0.13      0.90 o 
  -4   6  15        0.24        0.78      0.88 o 
  -3   6  15        4.46        4.93      1.09 o 
  -2   6  15        0.00        0.43      1.07 o 
  -1   6  15        4.16        6.11      1.07 o 
   0   6  15        2.89        2.86      1.70 o 
   1   6  15        4.64        6.13      1.35 o 
   2   6  15        1.16        2.09      1.08 o 
   3   6  15        0.41        0.17      1.00 o 
  -6   7  15       28.21       27.77      2.46 o 
  -5   7  15       11.50       14.09      1.55 o 
  -4   7  15       23.17       27.70      1.85 o 
  -3   7  15        5.79        5.94      1.48 o 
  -2   7  15       12.66       18.67      2.02 o 
  -1   7  15       11.93       10.43      1.49 o 
   0   7  15       57.43       59.53      3.48 o 
   1   7  15        0.03       -0.85      0.85 o 
   2   7  15       39.14       45.46      2.17 o 
   3   7  15        0.02       -0.16      1.32 o 
  -5   8  15        0.03       -0.08      1.01 o 
  -4   8  15        6.23        3.50      1.17 o 
  -3   8  15        0.06       -0.43      1.13 o 
  -2   8  15        0.05       -1.00      1.05 o 
  -1   8  15       15.39       16.03      1.99 o 
   0   8  15        2.49        3.64      1.08 o 
   1   8  15        0.53        1.13      1.11 o 
   2   8  15        0.98       -0.19      1.13 o 
  -4   9  15       12.66       11.61      1.92 o 
  -3   9  15        0.06       -1.04      1.14 o 
  -2   9  15       19.92       16.14      2.18 o 
  -1   9  15        0.07       -1.11      1.11 o 
   0   9  15       11.49       14.96      3.49 o 
   1   9  15        5.44        6.34      2.69 o 
   2   9  15        0.24       -1.08      1.08 o 
  -3  10  15        0.08        0.39      1.31 o 
  -2  10  15        0.00        1.24      1.38 o 
  -1  10  15        0.80        1.39      1.58 o 
   0  10  15        4.18        5.34      1.60 o 
  -6   0  16        3.47        3.99      2.01 o 
  -4   0  16        8.13        9.70      2.36 o 
  -2   0  16       28.09       26.59      2.58 o 
   0   0  16       38.55       37.49      3.33 o 
   2   0  16        4.29        5.37      1.86 o 
  -7   1  16        0.14        0.06      1.41 o 
  -6   1  16        2.91        3.07      1.38 o 
  -5   1  16       18.39       19.36      2.25 o 
  -4   1  16        0.25        0.68      1.11 o 
  -3   1  16       30.49       28.83      1.46 o 
  -2   1  16        5.37        4.97      0.90 o 
  -1   1  16       23.49       22.48      1.35 o 
   0   1  16        4.16        6.09      1.27 o 
   1   1  16        0.37        1.03      0.94 o 
   2   1  16       42.37       40.55      2.49 o 
   3   1  16        8.38       10.14      1.65 o 
  -6   2  16        9.37        8.18      1.66 o 
  -5   2  16       15.56       18.03      1.58 o 
  -4   2  16        0.02       -0.78      0.78 o 
  -3   2  16        2.69        2.37      0.86 o 
  -2   2  16        3.24        2.86      0.81 o 
  -1   2  16        0.03       -0.08      0.81 o 
   0   2  16        3.01        3.78      1.82 o 
   1   2  16       10.77       12.42      2.71 o 
   2   2  16        2.93        3.04      1.13 o 
   3   2  16        2.47        3.27      1.48 o 
  -6   3  16        0.07       -0.88      0.88 o 
  -5   3  16        1.58        2.23      1.01 o 
  -4   3  16        0.74        1.22      0.94 o 
  -3   3  16        9.33        8.54      1.03 o 
  -2   3  16       37.22       39.34      1.89 o 
  -1   3  16        3.31        1.58      1.11 o 
   0   3  16       19.69       21.28      1.91 o 
   1   3  16       10.20       10.85      1.57 o 
   2   3  16        0.58        0.48      0.91 o 
   3   3  16        3.32        2.46      1.16 o 
  -6   4  16        2.35        3.40      1.12 o 
  -5   4  16        9.43       10.24      1.39 o 
  -4   4  16        6.35        7.69      1.22 o 
  -3   4  16        0.28        0.27      0.85 o 
  -2   4  16       31.20       32.74      2.34 o 
  -1   4  16        3.41        3.30      0.99 o 
   0   4  16       26.87       29.55      2.16 o 
   1   4  16        2.71        1.85      1.05 o 
   2   4  16        3.45        5.16      1.64 o 
   3   4  16        0.00       -0.99      0.99 o 
  -6   5  16        4.59        3.57      1.87 o 
  -5   5  16        8.43        7.75      1.30 o 
  -4   5  16       12.92       12.27      1.43 o 
  -3   5  16        2.91        1.62      0.95 o 
  -2   5  16       80.59       91.52      2.77 o 
  -1   5  16        2.37        1.01      1.54 o 
   0   5  16        5.37        4.33      2.95 o 
   1   5  16       10.77       15.14      1.51 o 
   2   5  16        2.00        3.66      1.30 o 
   3   5  16        0.14       -0.18      1.54 o 
  -5   6  16       24.88       24.51      2.11 o 
  -4   6  16       12.99       17.76      2.17 o 
  -3   6  16        1.14        2.60      1.86 o 
  -2   6  16       21.05       25.62      2.29 o 
  -1   6  16        0.00       -0.66      0.85 o 
   0   6  16        8.69        7.58      1.45 o 
   1   6  16        2.23        1.55      1.16 o 
   2   6  16        2.20       -0.09      1.07 o 
  -5   7  16       12.19       11.79      1.53 o 
  -4   7  16       13.52       14.97      1.61 o 
  -3   7  16        0.05       -0.73      1.09 o 
  -2   7  16        5.63        3.40      1.44 o 
  -1   7  16        2.83        2.99      1.45 o 
   0   7  16       27.35       29.92      1.88 o 
   1   7  16       32.80       37.35      2.49 o 
   2   7  16        1.15        1.18      1.18 o 
  -4   8  16        4.25        6.39      1.64 o 
  -3   8  16        0.11        0.07      1.23 o 
  -2   8  16        4.36        6.31      1.60 o 
  -1   8  16        0.68        0.03      1.19 o 
   0   8  16       10.49        9.37      1.35 o 
   1   8  16        1.17        0.35      1.12 o 
  -3   9  16        0.47       -0.22      1.28 o 
  -2   9  16        6.10        8.72      1.76 o 
  -1   9  16       52.74       53.73      4.03 o 
   0   9  16        0.85        2.59      1.53 o 
  -5   0  17       11.39       19.33      3.04 o 
  -3   0  17        6.35        9.10      2.34 o 
  -1   0  17       60.50       65.58      4.23 o 
   1   0  17        3.92        5.68      2.08 o 
  -6   1  17        0.64        1.98      1.32 o 
  -5   1  17        5.00        6.06      3.35 o 
  -4   1  17        0.01        1.11      1.24 o 
  -3   1  17        1.32        1.26      0.88 o 
  -2   1  17        7.64        7.60      1.18 o 
  -1   1  17        0.00        0.38      0.87 o 
   0   1  17        0.48        0.42      1.24 o 
   1   1  17        6.97        7.33      1.45 o 
   2   1  17        0.04       -0.42      0.98 o 
  -6   2  17        4.54        4.79      1.63 o 
  -5   2  17        1.58        0.86      1.30 o 
  -4   2  17       26.99       23.17      4.55 o 
  -3   2  17        7.59       10.15      1.14 o 
  -2   2  17        2.18        4.39      1.10 o 
  -1   2  17        0.11       -0.18      0.74 o 
   0   2  17        7.43        5.56      1.60 o 
   1   2  17        0.46       -0.54      1.33 o 
   2   2  17        2.15        4.48      1.32 o 
  -5   3  17        4.48        3.24      1.17 o 
  -4   3  17        0.08        0.29      0.92 o 
  -3   3  17        0.08        0.49      0.91 o 
  -2   3  17        5.89        6.07      1.39 o 
  -1   3  17        4.06        4.40      1.70 o 
   0   3  17        0.94        1.85      3.09 o 
   1   3  17        1.19        0.21      0.98 o 
   2   3  17        0.11       -0.84      1.19 o 
  -5   4  17       15.25       19.35      2.59 o 
  -4   4  17        6.71        5.86      1.19 o 
  -3   4  17       17.86       20.11      2.67 o 
  -2   4  17       12.94       15.66      1.51 o 
  -1   4  17       32.21       32.92      2.49 o 
   0   4  17        0.55        1.61      1.15 o 
   1   4  17        3.84        4.95      1.43 o 
   2   4  17        0.92        0.24      1.21 o 
  -5   5  17        1.60        2.65      1.15 o 
  -4   5  17        0.16        0.08      1.03 o 
  -3   5  17        7.93        6.52      1.67 o 
  -2   5  17        0.37       -0.51      1.55 o 
  -1   5  17        8.44       10.94      1.39 o 
   0   5  17        0.12        0.00      1.03 o 
   1   5  17       13.64       13.55      1.87 o 
  -4   6  17        2.32        4.01      1.21 o 
  -3   6  17       15.58       17.33      2.54 o 
  -2   6  17        0.38        0.72      1.69 o 
  -1   6  17       18.68       20.56      2.53 o 
   0   6  17       27.71       32.69      2.02 o 
   1   6  17       12.08       14.38      1.94 o 
  -3   7  17        5.59        4.86      1.61 o 
  -2   7  17       16.80       18.99      2.24 o 
  -1   7  17        6.43        6.02      1.69 o 
   0   7  17       47.06       50.46      2.86 o 
  -4   0  18        1.06        1.11      1.89 o 
  -2   0  18       63.05       78.12      6.69 o 
   0   0  18        0.33        2.39      1.62 o 
  -5   1  18        0.50        1.89      1.41 o 
  -4   1  18        1.95        4.04      1.82 o 
  -3   1  18        9.97       11.17      1.44 o 
  -2   1  18        2.93        3.50      1.11 o 
  -1   1  18        0.00        0.15      1.12 o 
   0   1  18        0.00        0.66      1.09 o 
   1   1  18        2.13        1.87      1.15 o 
  -4   2  18        5.74        4.00      1.55 o 
  -3   2  18        6.34        9.52      2.27 o 
  -2   2  18        0.13        1.05      0.94 o 
  -1   2  18       20.76       25.51      1.87 o 
   0   2  18        6.14        7.00      2.21 o 
   1   2  18       16.05       13.47      2.69 o 
  -4   3  18        0.08       -0.51      0.98 o 
  -3   3  18        0.90       -0.30      1.15 o 
  -2   3  18        1.37        0.24      1.05 o 
  -1   3  18        4.27        6.37      1.29 o 
   0   3  18        0.20       -0.36      1.08 o 
  -4   4  18       33.29       42.31      2.29 o 
  -3   4  18       13.92       15.68      2.05 o 
  -2   4  18        0.80        2.13      1.06 o 
  -1   4  18        4.76        6.49      2.71 o 
   0   4  18        6.75        5.07      1.50 o 
  -3   5  18        0.13       -1.19      1.22 o 
  -2   5  18        0.27       -0.62      1.24 o 
  -1   5  18        0.92        0.92      0.98 o 
   0   5  18        0.02        2.00      1.25 o 
  -1   0  19        4.63        3.67      1.97 o 
  -2   1  19        0.02        0.97      1.24 o 
  -1   1  19        0.99        3.24      1.87 o 
  -2   2  19        0.37        0.43      1.82 o 
                                                 
